# Supplementary material for: Pilot study of a multi-pronged intervention using social norms and priming to improve adherence to antiretroviral therapy and retention in care among adults living with HIV in Tanzania
Source: PLoS One. 2017 May 9;12(5):e0177394. doi: 10.1371/journal.pone.0177394 (PMC5423659; doi:10.1371/journal.pone.0177394)
Supplement: S2 Data — (CSV) [file pone.0177394.s002.csv]

sid	site	treatment	exposed	age4cat	sex	timeart4cat	initiate	appt_pre	regimen	ret_6mo	mpr95_6mo	mpr_6mo	appt_6mo	include	exclude_reason	wt	strata	fpc
11001	Clinic B	Intervention	Yes	18-29	Female	>3 years	No	1	3TC(150) / AZT(300) / NVP(200mg)	Yes	No	.79781419	.5	Yes		1	b1	133
11002	Clinic B	Intervention	Yes	18-29	Female	1-3 years	No	1	TDF(300)/3TC(300)/EFV(600mg)=TLE	Yes	Yes	.99453551	1	Yes		1	b1	133
11003	Clinic B	Intervention	Yes	30-39	Male	>3 years	No	0	AZT(300mg)/3TC(150mg) + Efavirenz(600mg)	Yes	Yes	.98907101	.66666669	Yes		1	b1	133
11004	Clinic B	Intervention	Yes	>=50	Female	<=90 days	Yes	1	TDF(300) / FTC(200) / EFV(600mg)	Yes	No	.89617485	1	Yes		1	b1	133
11005	Clinic B	Intervention	Yes	40-49	Female	3-12 months	No	1	TDF(300)/3TC(300)/EFV(600mg)=TLE	Yes	No	.83606559	.60000002	Yes		1	b1	133
11006	Clinic B	Intervention	Yes	40-49	Male	3-12 months	No	1	TDF(300)/3TC(300)/EFV(600mg)=TLE	Yes	Yes	.97267759	.66666669	Yes		1	b1	133
11007	Clinic B	Intervention	No	30-39	Male	>3 years	No	1	TDF(300) / FTC(200) / EFV(600mg)	Yes	Yes	.97267759	.75	Yes		1	b1	133
11008	Clinic B	Intervention	Yes	18-29	Female	1-3 years	No	1	TDF(300)/3TC(300)/EFV(600mg)=TLE	Yes	Yes	1	1	Yes		1	b1	133
11009	Clinic B	Intervention	Yes	30-39	Male	3-12 months	No	1	TDF(300)/3TC(300)/EFV(600mg)=TLE	Yes	Yes	1	1	Yes		1	b1	133
11010	Clinic B	Intervention	Yes	>=50	Female	<=90 days	Yes	1	TDF(300)/3TC(300)/EFV(600mg)=TLE	Yes	Yes	1	1	Yes		1	b1	133
11011	Clinic B	Intervention	Yes	30-39	Male	<=90 days	Yes	1	TDF(300)/3TC(300)/EFV(600mg)=TLE	Yes	Yes	1	1	Yes		1	b1	133
11012	Clinic B	Intervention	Yes	18-29	Male	<=90 days	Yes	1	TDF(300)/3TC(300)/EFV(600mg)=TLE	Yes	No	.85792351	1	Yes		1	b1	133
11013	Clinic B	Intervention	Yes	40-49	Female	<=90 days	Yes	1	TDF(300)/3TC(300)/EFV(600mg)=TLE	Yes	Yes	1	1	Yes		1	b1	133
11014	Clinic B	Intervention	Yes	18-29	Female	1-3 years	No	1	TDF(300)/3TC(300)/EFV(600mg)=TLE	Yes	Yes	1	1	Yes		1	b1	133
11015	Clinic B	Intervention	No	>=50	Female	3-12 months	No	1	TDF(300)/3TC(300)/EFV(600mg)=TLE	Yes	Yes	1	1	Yes		1	b1	133
11016	Clinic B	Intervention	Yes	18-29	Female	3-12 months	No	.5	TDF(300)/3TC(300)/EFV(600mg)=TLE	Yes	No	.6502732	.5	Yes		1	b1	133
11017	Clinic B	Intervention												No	Records not found	1	b1	133
11018	Clinic B	Intervention	Yes	30-39	Female	>3 years	No	1	3TC(150) / AZT(300) / NVP(200mg)	Yes	Yes	1	1	Yes		1	b1	133
11019	Clinic B	Intervention	Yes	>=50	Male	1-3 years	No	1	AZT(300mg)/3TC(150mg) + Efavirenz(600mg)	Yes	Yes	1	1	Yes		1	b1	133
11020	Clinic B	Intervention												No	Records not found	1	b1	133
11021	Clinic B	Intervention	Yes	40-49	Female	>3 years	No	1	AZT(300mg)/3TC(150mg) + Efavirenz(600mg)	Yes	Yes	.99453551	1	Yes		1	b1	133
11022	Clinic B	Intervention	Yes	40-49	Male	3-12 months	No	1	TDF(300)/3TC(300)/EFV(600mg)=TLE	Yes	Yes	1	1	Yes		1	b1	133
11023	Clinic B	Intervention	No	30-39	Female	3-12 months	No	1	TDF(300)/3TC(300)/EFV(600mg)=TLE	Yes	Yes	1	1	Yes		1	b1	133
11024	Clinic B	Intervention	Yes	30-39	Male	3-12 months	No	1	TDF(300)/3TC(300)/EFV(600mg)=TLE	Yes	No	.91256833	1	Yes		1	b1	133
11025	Clinic B	Intervention	Yes	40-49	Male	1-3 years	No	1	TDF(300) / FTC(200) / EFV(600mg)	Yes	Yes	.96721309	1	Yes		1	b1	133
11026	Clinic B	Intervention	Yes	40-49	Female	>3 years	No	1	TDF(300)/3TC(300)/EFV(600mg)=TLE	Yes	Yes	1	1	Yes		1	b1	133
11027	Clinic B	Intervention	Yes	30-39	Female	1-3 years	No	1	TDF(300) / FTC(200) / EFV(600mg)	Yes	Yes	.97814208	.66666669	Yes		1	b1	133
11028	Clinic B	Intervention	Yes	30-39	Female	3-12 months	No	1	TDF(300)/3TC(300)/EFV(600mg)=TLE	Yes	Yes	1	.66666669	Yes		1	b1	133
11029	Clinic B	Intervention	Yes	30-39	Female	3-12 months	No	1	TDF(300)/3TC(300)/EFV(600mg)=TLE	Yes			.66666669	Yes		1	b1	133
11030	Clinic B	Intervention	Yes	40-49	Female	3-12 months	No	1	TDF(300)/3TC(300)/EFV(600mg)=TLE	Yes	Yes	.99453551	1	Yes		1	b1	133
11031	Clinic B	Intervention	Yes	18-29	Female	>3 years	No	.5	TDF(300)/3TC(300)/EFV(600mg)=TLE	Yes	Yes	1	1	Yes		1	b1	133
11032	Clinic B	Intervention	Yes	40-49	Female	1-3 years	No	1	TDF(300)/3TC(300)/EFV(600mg)=TLE	Yes	Yes	1	1	Yes		1	b1	133
11033	Clinic B	Intervention	Yes	18-29	Female	1-3 years	No	1	TDF(300)/3TC(300)/EFV(600mg)=TLE	Yes	Yes	1	1	Yes		1	b1	133
11034	Clinic B	Intervention	Yes	30-39	Male	>3 years	No	1	TDF(300)/3TC(300)/EFV(600mg)=TLE	Yes	Yes	1	1	Yes		1	b1	133
11035	Clinic B	Intervention	Yes	40-49	Female	>3 years	No	1	TDF(300) / FTC(200) / EFV(600mg)	Yes	Yes	.95081967	1	Yes		1	b1	133
11036	Clinic B	Intervention	Yes	40-49	Male	3-12 months	No	1	TDF(300)/3TC(300)/EFV(600mg)=TLE	Yes	No	.90710384	.66666669	Yes		1	b1	133
11037	Clinic B	Intervention	Yes	>=50	Female	<=90 days	Yes	1	TDF(300)/3TC(300)/EFV(600mg)=TLE	Yes	Yes	1	1	Yes		1	b1	133
11038	Clinic B	Intervention	Yes	30-39	Female	1-3 years	No	1	TDF(300)/3TC(300)/EFV(600mg)=TLE	Yes	Yes	1	.66666669	Yes		1	b1	133
11039	Clinic B	Intervention	Yes	18-29	Female	1-3 years	No	.5	TDF(300)/3TC(300)/EFV(600mg)=TLE	Yes	Yes	1	1	Yes		1	b1	133
11040	Clinic B	Intervention	Yes	30-39	Male	>3 years	No	.5	TDF(300) / FTC(200) / EFV(600mg)	Yes	Yes	.98907101	1	Yes		1	b1	133
11041	Clinic B	Intervention												No	Records not found	1	b1	133
11042	Clinic B	Intervention												No	Records not found	1	b1	133
11043	Clinic B	Intervention	Yes	>=50	Male	<=90 days	Yes	1	TDF(300)/3TC(300)/EFV(600mg)=TLE	Yes	Yes	1	1	Yes		1	b1	133
11044	Clinic B	Intervention	Yes	40-49	Male	1-3 years	No	1	AZT(300mg)/3TC(150mg) + Efavirenz(600mg)	Yes	Yes	1	1	Yes		1	b1	133
11045	Clinic B	Intervention	Yes	40-49	Female	<=90 days	Yes	1	TDF(300)/3TC(300)/EFV(600mg)=TLE	Yes	Yes	1	1	Yes		1	b1	133
11046	Clinic B	Intervention	No	30-39	Female	3-12 months	No	1	TDF(300)/3TC(300)/EFV(600mg)=TLE	Yes	Yes	1	1	Yes		1	b1	133
11047	Clinic B	Intervention	No	30-39	Female	1-3 years	No	1	AZT(300mg)/3TC(150mg) + Efavirenz(600mg)	Yes	Yes	.98907101	.5	Yes		1	b1	133
11048	Clinic B	Intervention	Yes	>=50	Male	3-12 months	No	1	TDF(300)/3TC(300)/EFV(600mg)=TLE	Yes	Yes	1	1	Yes		1	b1	133
11049	Clinic B	Intervention	Yes	40-49	Male	>3 years	No	1	AZT(300mg)/3TC(150mg) + Efavirenz(600mg)	Yes	Yes	.98360658	1	Yes		1	b1	133
11050	Clinic B	Intervention	Yes	18-29	Male	<=90 days	Yes	1	TDF(300) / FTC(200) / EFV(600mg)	Yes	Yes	1	1	Yes		1	b1	133
11051	Clinic B	Intervention	Yes	30-39	Female	>3 years	No	.5	TDF(300)/3TC(300)/EFV(600mg)=TLE	Yes	Yes	.96721309	1	Yes		1	b1	133
11052	Clinic B	Intervention	Yes	18-29	Female	<=90 days	Yes	1	TDF(300)/3TC(300)/EFV(600mg)=TLE	Yes	Yes	1	1	Yes		1	b1	133
11053	Clinic B	Intervention	Yes	40-49	Male	3-12 months	No	1	TDF(300)/3TC(300)/EFV(600mg)=TLE	Yes	Yes	1	1	Yes		1	b1	133
11054	Clinic B	Intervention	Yes	>=50	Male	<=90 days	Yes	1	TDF(300)/3TC(300)/EFV(600mg)=TLE	Yes	Yes	1	1	Yes		1	b1	133
11055	Clinic B	Intervention	Yes	18-29	Female	1-3 years	No	1	TDF(300)/3TC(300)/EFV(600mg)=TLE	No	Yes	.99453551	1	Yes		1	b1	133
11056	Clinic B	Intervention	Yes	>=50	Female	>3 years	No	1	AZT(300mg)/3TC(150mg) + Efavirenz(600mg)	Yes	Yes	1	1	Yes		1	b1	133
11057	Clinic B	Intervention	Yes	18-29	Female	3-12 months	No	1	TDF(300)/3TC(300)/EFV(600mg)=TLE	Yes	No	.87431693	.75	Yes		1	b1	133
11058	Clinic B	Intervention	No	>=50	Female	<=90 days	Yes	1	TDF(300)/3TC(300)/EFV(600mg)=TLE	Yes	Yes	1	.5	Yes		1	b1	133
11059	Clinic B	Intervention	Yes	>=50	Female	<=90 days	Yes	1	TDF(300)/3TC(300)/EFV(600mg)=TLE	Yes	Yes	1	1	Yes		1	b1	133
11060	Clinic B	Intervention	Yes	30-39	Female	3-12 months	No	1	TDF(300)/3TC(300)/EFV(600mg)=TLE	Yes	No	.76502734	.5	Yes		1	b1	133
11061	Clinic B	Intervention	Yes	30-39	Female	1-3 years	No	1	TDF(300)/3TC(300)/EFV(600mg)=TLE	Yes	Yes	1	1	Yes		1	b1	133
11062	Clinic B	Intervention	No	30-39	Female	<=90 days	Yes	1	TDF(300)/3TC(300)/EFV(600mg)=TLE	Yes	Yes	1	.80000001	Yes		1	b1	133
11063	Clinic B	Intervention	Yes	18-29	Female	<=90 days	Yes	1	TDF(300)/3TC(300)/EFV(600mg)=TLE	Yes	Yes	1	1	Yes		1	b1	133
11064	Clinic B	Intervention	Yes	18-29	Male	>3 years	No	1	TDF(300) / FTC(200) / EFV(600mg)	Yes	Yes	1	.66666669	Yes		1	b1	133
11065	Clinic B	Intervention												No	Child	1	b1	133
11066	Clinic B	Intervention	Yes	40-49	Female	3-12 months	No	1	TDF(300)/3TC(300)/EFV(600mg)=TLE	Yes	Yes	.99453551	1	Yes		1	b1	133
11067	Clinic B	Intervention	Yes	40-49	Female	>3 years	No	1	AZT(300mg)/3TC(150mg) + Efavirenz(600mg)	Yes	Yes	1	1	Yes		1	b1	133
11068	Clinic B	Intervention	Yes	30-39	Male	>3 years	No	1	AZT(300mg)/3TC(150mg) + Efavirenz(600mg)	Yes	Yes	.97814208	.66666669	Yes		1	b1	133
11069	Clinic B	Intervention	Yes	40-49	Male	1-3 years	No	0	TDF(300)/3TC(300)/EFV(600mg)=TLE	Yes	Yes	.96721309	.66666669	Yes		1	b1	133
11070	Clinic B	Intervention	Yes	18-29	Female	>3 years	No	1	AZT(300mg)/3TC(150mg) + Efavirenz(600mg)	Yes	Yes	.97814208	.66666669	Yes		1	b1	133
11071	Clinic B	Intervention												No	Child	1	b1	133
11072	Clinic B	Intervention	Yes	30-39	Female	>3 years	No	1	TDF(300)/3TC(300)/EFV(600mg)=TLE	Yes	Yes	1	1	Yes		1	b1	133
11073	Clinic B	Intervention	Yes	30-39	Female	>3 years	No	1	TDF(300)/3TC(300)/EFV(600mg)=TLE	Yes	Yes	1	1	Yes		1	b1	133
11074	Clinic B	Intervention	Yes	30-39	Female	>3 years	No	1	AZT(300mg)/3TC(150mg) + Efavirenz(600mg)	Yes	Yes	.96174866	1	Yes		1	b1	133
11075	Clinic B	Intervention	Yes	30-39	Female	1-3 years	No	1	TDF(300)/3TC(300)/EFV(600mg)=TLE	Yes	Yes	.97267759	1	Yes		1	b1	133
11076	Clinic B	Intervention	Yes	30-39	Female	3-12 months	No	1	TDF(300)/3TC(300)/EFV(600mg)=TLE	Yes	No	.81967211	.66666669	Yes		1	b1	133
11077	Clinic B	Intervention	Yes	18-29	Female	1-3 years	No	.5	TDF(300)/3TC(300)/EFV(600mg)=TLE	Yes	No	.93989068	.80000001	Yes		1	b1	133
11078	Clinic B	Intervention	Yes	18-29	Female	3-12 months	No	.5	TDF(300)/3TC(300)/EFV(600mg)=TLE	Yes	Yes	1	1	Yes		1	b1	133
11079	Clinic B	Intervention	No	18-29	Female	<=90 days	Yes	1	TDF(300)/3TC(300)/EFV(600mg)=TLE	No	Yes	1	1	Yes		1	b1	133
11080	Clinic B	Intervention												No	Records not found	1	b1	133
11081	Clinic B	Intervention	Yes	30-39	Female	<=90 days	Yes	1	TDF(300)/3TC(300)/EFV(600mg)=TLE	Yes	Yes	1	1	Yes		1	b1	133
11082	Clinic B	Intervention												No	Records not found	1	b1	133
11083	Clinic B	Intervention	No	40-49	Male	1-3 years	No	1	TDF(300)/3TC(300)/EFV(600mg)=TLE	Yes	Yes	.99453551	1	Yes		1	b1	133
11084	Clinic B	Intervention												No	Records not found	1	b1	133
11085	Clinic B	Intervention	No	18-29	Female	1-3 years	No	1	TDF(300)/3TC(300)/EFV(600mg)=TLE	Yes	Yes	1	1	Yes		1	b1	133
11086	Clinic B	Intervention												No	Records not found	1	b1	133
11087	Clinic B	Intervention	Yes	40-49	Male	<=90 days	Yes	1	TDF(300)/3TC(300)/EFV(600mg)=TLE	Yes	Yes	1	.80000001	Yes		1	b1	133
11088	Clinic B	Intervention	No	18-29	Female	1-3 years	No	1	TDF(300) / FTC(200) / EFV(600mg)	Yes	Yes	.97814208	1	Yes		1	b1	133
11089	Clinic B	Intervention												No	Not yet on ART	1	b1	133
11090	Clinic B	Intervention	Yes	40-49	Female	3-12 months	No	1	TDF(300)/3TC(300)/EFV(600mg)=TLE	Yes	Yes	1	.75	Yes		1	b1	133
11091	Clinic B	Intervention	No	30-39	Female	>3 years	No	1	AZT(300mg)/3TC(150mg) + Efavirenz(600mg)	Yes	Yes	1	1	Yes		1	b1	133
11092	Clinic B	Intervention												No	Records not found	1	b1	133
11093	Clinic B	Intervention												No	Records not found	1	b1	133
11094	Clinic B	Intervention	No	30-39	Female	>3 years	No	.5	TDF(300)/3TC(300)/EFV(600mg)=TLE	Yes	Yes	.97814208	1	Yes		1	b1	133
11095	Clinic B	Intervention	No	18-29	Male	1-3 years	No	1	TDF(300) / FTC(200) / EFV(600mg)	Yes	No	.92349726	.5	Yes		1	b1	133
11096	Clinic B	Intervention	No	40-49	Male	<=90 days	Yes	1	TDF(300) / FTC(200) / EFV(600mg)	Yes	Yes	1	1	Yes		1	b1	133
11097	Clinic B	Intervention	Yes	40-49	Female	<=90 days	Yes	1	TDF(300)/3TC(300)/EFV(600mg)=TLE		No	.81818181	.66666669	Yes		1	b1	133
11098	Clinic B	Intervention	No	40-49	Female	1-3 years	No	1	TDF(300)/3TC(300)/EFV(600mg)=TLE	Yes	Yes	1	1	Yes		1	b1	133
11099	Clinic B	Intervention	No	>=50	Male	3-12 months	No	1	TDF(300)/3TC(300)/EFV(600mg)=TLE	Yes	Yes	1	1	Yes		1	b1	133
11100	Clinic B	Intervention	No	>=50	Male	3-12 months	No	1	TDF(300) / FTC(200) / EFV(600mg)	Yes	Yes	1	1	Yes		1	b1	133
11101	Clinic B	Intervention	No	40-49	Male	1-3 years	No	1	AZT(300mg)/3TC(150mg) + Efavirenz(600mg)	Yes	Yes	1	.5	Yes		1	b1	133
11102	Clinic B	Intervention	No	18-29	Female	1-3 years	No	1	TDF(300)/3TC(300)/EFV(600mg)=TLE	Yes	Yes	.98360658	1	Yes		1	b1	133
11103	Clinic B	Intervention	No	30-39	Male	>3 years	No	1	TDF(300) / FTC(200) / EFV(600mg)	Yes	Yes	1	1	Yes		1	b1	133
11104	Clinic B	Intervention	No	30-39	Female	>3 years	No	1	3TC(150) / AZT(300) / NVP(200mg)	Yes	No	.79781419	1	Yes		1	b1	133
11105	Clinic B	Intervention	No	30-39	Female	>3 years	No	1	AZT(300mg)/3TC(150mg) + Efavirenz(600mg)	Yes	Yes	.98907101	1	Yes		1	b1	133
11106	Clinic B	Intervention												No	Not yet on ART	1	b1	133
11107	Clinic B	Intervention												No	Records not found	1	b1	133
11108	Clinic B	Intervention	Yes	>=50	Female	<=90 days	Yes	1	TDF(300)/3TC(300)/EFV(600mg)=TLE	Yes	Yes	1	.75	Yes		1	b1	133
11109	Clinic B	Intervention	No	>=50	Male	<=90 days	Yes	1	TDF(300) / FTC(200) / EFV(600mg)	Yes	Yes	.99453551	.80000001	Yes		1	b1	133
11110	Clinic B	Intervention	Yes	40-49	Male	3-12 months	No	1	TDF(300)/3TC(300)/EFV(600mg)=TLE	Yes	Yes	.96174866	.66666669	Yes		1	b1	133
11111	Clinic B	Intervention	No	40-49	Female	>3 years	No	1	TDF(300) / FTC(200) / EFV(600mg)	Yes	Yes	.99453551	.75	Yes		1	b1	133
11112	Clinic B	Intervention	No	40-49	Male	1-3 years	No	1	TDF(300) / FTC(200) / EFV(600mg)	Yes	Yes	1	.75	Yes		1	b1	133
11113	Clinic B	Intervention	No	40-49	Female	>3 years	No	.5	AZT(300mg)/3TC(150mg) + Efavirenz(600mg)	Yes	Yes	1	1	Yes		1	b1	133
11114	Clinic B	Intervention	Yes	30-39	Female	1-3 years	No	1	TDF(300)/3TC(300)/EFV(600mg)=TLE	Yes	Yes	1	1	Yes		1	b1	133
11115	Clinic B	Intervention	No	30-39	Female	>3 years	No	1	AZT(300mg)/3TC(150mg) + Efavirenz(600mg)	Yes	Yes	1	1	Yes		1	b1	133
11116	Clinic B	Intervention	No	30-39	Male	>3 years	No	1	TDF(300) / FTC(200) / EFV(600mg)	Yes	Yes	1	1	Yes		1	b1	133
11117	Clinic B	Intervention	Yes	40-49	Male	>3 years	No	0	TDF(300) / FTC(200) / EFV(600mg)	Yes	Yes	1	1	Yes		1	b1	133
11118	Clinic B	Intervention	No	>=50	Female	1-3 years	No	1	TDF(300)/3TC(300)/EFV(600mg)=TLE	Yes	Yes	.96174866	1	Yes		1	b1	133
11119	Clinic B	Intervention	No	30-39	Female	<=90 days	Yes	1	TDF(300)/3TC(300)/EFV(600mg)=TLE	Yes	Yes	1	.83333331	Yes		1	b1	133
11120	Clinic B	Intervention	No	30-39	Female	>3 years	No	1	TDF(300) / FTC(200) / EFV(600mg)	Yes	Yes	1	.75	Yes		1	b1	133
11121	Clinic B	Intervention	Yes	30-39	Male	3-12 months	No	1	TDF(300)/3TC(300)/EFV(600mg)=TLE	Yes	Yes	.96174866	1	Yes		1	b1	133
11122	Clinic B	Intervention	No	30-39	Female	1-3 years	No	1		Yes			1	Yes		1	b1	133
11123	Clinic B	Intervention	No	30-39	Male	>3 years	No	1	TDF(300) / FTC(200) / EFV(600mg)	No	Yes	1	.66666669	Yes		1	b1	133
11124	Clinic B	Intervention	Yes	>=50	Female	>3 years	No	1	TDF(300)/3TC(300)/EFV(600mg)=TLE	Yes	Yes	1	1	Yes		1	b1	133
11125	Clinic B	Intervention	Yes	40-49	Female	<=90 days	Yes	1	TDF(300)/3TC(300)/EFV(600mg)=TLE	No	Yes	.99453551	.60000002	Yes		1	b1	133
11126	Clinic B	Intervention	No	30-39	Female	3-12 months	No	1	TDF(300)/3TC(300)/EFV(600mg)=TLE	Yes	Yes	1	1	Yes		1	b1	133
11127	Clinic B	Intervention	No	30-39	Female	>3 years	No	1	TDF(300)/3TC(300)/EFV(600mg)=TLE	Yes	Yes	.99453551	1	Yes		1	b1	133
11128	Clinic B	Intervention	Yes	40-49	Female	1-3 years	No	1	TDF(300) / FTC(200) / EFV(600mg)	Yes	Yes	1	1	Yes		1	b1	133
11129	Clinic B	Intervention	No	18-29	Female	1-3 years	No	1	TDF(300)/3TC(300)/EFV(600mg)=TLE	Yes	Yes	1	1	Yes		1	b1	133
11130	Clinic B	Intervention	No	18-29	Male	3-12 months	No	1	TDF(300) / FTC(200) / EFV(600mg)	Yes	No	.81420767	.66666669	Yes		1	b1	133
11131	Clinic B	Intervention	No	30-39	Female	1-3 years	No	1	TDF(300)/3TC(300)/EFV(600mg)=TLE	Yes	Yes	1	1	Yes		1	b1	133
11132	Clinic B	Intervention	No	18-29	Female	3-12 months	No	1	TDF(300)/3TC(300)/EFV(600mg)=TLE	Yes	Yes	1	.80000001	Yes		1	b1	133
11133	Clinic B	Intervention	No	18-29	Female	1-3 years	No	1	TDF(300)/3TC(300)/EFV(600mg)=TLE	Yes	Yes	.99453551	1	Yes		1	b1	133
12001	Clinic B	Intervention	No	40-49	Female	1-3 years	No	.5	TDF(300)/3TC(300)/EFV(600mg)=TLE	Yes	No	.81420767	.75	Yes		2.0980392	b2	214
12002	Clinic B	Intervention												No	Records not found	2.0980392	b2	214
12003	Clinic B	Intervention	Yes	30-39	Male	>3 years	No	1		Yes			1	Yes		2.0980392	b2	214
12004	Clinic B	Intervention	No	30-39	Male	>3 years	No	0	TDF(300)/3TC(300)/EFV(600mg)=TLE	Yes	No	.64480877	.5	Yes		2.0980392	b2	214
12005	Clinic B	Intervention												No	Records not found	2.0980392	b2	214
12006	Clinic B	Intervention	Yes	30-39	Female	1-3 years	No	.5	AZT(300mg)/3TC(150mg) + Efavirenz(600mg)	Yes	Yes	1	1	Yes		2.0980392	b2	214
12007	Clinic B	Intervention	Yes	>=50	Female			1		Yes			.83333331	Yes		2.0980392	b2	214
12008	Clinic B	Intervention	Yes	40-49	Female	3-12 months	No	.5	TDF(300)/3TC(300)/EFV(600mg)=TLE	Yes	No	.72677594	.5	Yes		2.0980392	b2	214
12009	Clinic B	Intervention												No	Records not found	2.0980392	b2	214
12010	Clinic B	Intervention	Yes	18-29	Male	3-12 months	No	.5	TDF(300)/3TC(300)/EFV(600mg)=TLE	Yes	Yes	1	1	Yes		2.0980392	b2	214
12011	Clinic B	Intervention	Yes	>=50	Female	1-3 years	No	.5	TDF(300)/3TC(300)/EFV(600mg)=TLE	Yes	No	.72677594	.33333334	Yes		2.0980392	b2	214
12012	Clinic B	Intervention												No	Records not found	2.0980392	b2	214
12013	Clinic B	Intervention	Yes	18-29	Male	3-12 months	No	.5	AZT(300mg)/3TC(150mg) + Efavirenz(600mg)	Yes	Yes	1	.66666669	Yes		2.0980392	b2	214
12014	Clinic B	Intervention												No	Records not found	2.0980392	b2	214
12015	Clinic B	Intervention												No	Not yet on ART	2.0980392	b2	214
12016	Clinic B	Intervention	No	30-39	Female	1-3 years	No	.5	TDF(300)/3TC(300)/EFV(600mg)=TLE	Yes	Yes	.96174866	.75	Yes		2.0980392	b2	214
12017	Clinic B	Intervention	Yes	30-39	Female			.5		Yes			.66666669	Yes		2.0980392	b2	214
12018	Clinic B	Intervention	Yes	40-49	Male	1-3 years	No	.5	TDF(300) / FTC(200) / EFV(600mg)	Yes	Yes	.99453551	.83333331	Yes		2.0980392	b2	214
12019	Clinic B	Intervention	Yes	18-29	Female	1-3 years	No	.5	TDF(300)/3TC(300)/EFV(600mg)=TLE	Yes	No	.6557377	0	Yes		2.0980392	b2	214
12020	Clinic B	Intervention	Yes	40-49	Male	>3 years	No	1	TDF(300)/3TC(300)/EFV(600mg)=TLE	No	No	.076502733	0	Yes		2.0980392	b2	214
12021	Clinic B	Intervention	Yes	18-29	Female	1-3 years	No	1	TDF(300)/3TC(300)/EFV(600mg)=TLE	No	No	.16393442	0	Yes		2.0980392	b2	214
12022	Clinic B	Intervention	No	40-49	Male	>3 years	No	.5	AZT(300mg)/3TC(150mg) + Efavirenz(600mg)	Yes	Yes	1	.5	Yes		2.0980392	b2	214
12023	Clinic B	Intervention												No	Records not found	2.0980392	b2	214
12024	Clinic B	Intervention	Yes	>=50	Female	<=90 days	Yes	1	TDF(300)/3TC(300)/EFV(600mg)=TLE	No	No	.49180329	.66666669	Yes		2.0980392	b2	214
12025	Clinic B	Intervention	No	30-39	Female	>3 years	No	.5	AZT(300mg)/3TC(150mg) + Efavirenz(600mg)	Yes	Yes	1	1	Yes		2.0980392	b2	214
12026	Clinic B	Intervention	No	18-29	Female	3-12 months	No	.5	TDF(300)/3TC(300)/EFV(600mg)=TLE	Yes	Yes	1	.83333331	Yes		2.0980392	b2	214
12027	Clinic B	Intervention												No	Not yet on ART	2.0980392	b2	214
12028	Clinic B	Intervention												No	Child	2.0980392	b2	214
12029	Clinic B	Intervention	No	18-29	Female	3-12 months	No	0	TDF(300)/3TC(300)/EFV(600mg)=TLE	Yes			.33333334	Yes		2.0980392	b2	214
12030	Clinic B	Intervention	No	30-39	Female	>3 years	No	.5	AZT(300mg)/3TC(150mg) + Efavirenz(600mg)	Yes	Yes	1	.75	Yes		2.0980392	b2	214
12031	Clinic B	Intervention	Yes	30-39	Male	1-3 years	No	1	TDF(300) / FTC(200) / EFV(600mg)	Yes	Yes	1	1	Yes		2.0980392	b2	214
12032	Clinic B	Intervention												No	Child	2.0980392	b2	214
12033	Clinic B	Intervention	No	18-29	Female	1-3 years	No	1	TDF(300)/3TC(300)/EFV(600mg)=TLE	Yes	Yes	.97814208	.80000001	Yes		2.0980392	b2	214
12034	Clinic B	Intervention	Yes	30-39	Female	1-3 years	No	1	TDF(300)/3TC(300)/EFV(600mg)=TLE	Yes	Yes	.98907101	.5	Yes		2.0980392	b2	214
12035	Clinic B	Intervention	Yes	40-49	Male	>3 years	No	1	3TC(150) / AZT(300) / NVP(200mg)	Yes	Yes	1	1	Yes		2.0980392	b2	214
12036	Clinic B	Intervention	Yes	>=50	Male	>3 years	No	1		Yes			1	Yes		2.0980392	b2	214
12037	Clinic B	Intervention	Yes	30-39	Male	1-3 years	No	0	TDF(300)/3TC(300)/EFV(600mg)=TLE	No	No	.16393442	0	Yes		2.0980392	b2	214
12038	Clinic B	Intervention	No	30-39	Female	1-3 years	No	.5	TDF(300)/3TC(300)/EFV(600mg)=TLE	Yes	No	.80874318	.75	Yes		2.0980392	b2	214
12039	Clinic B	Intervention	Yes	18-29	Female	>3 years	No	.5	TDF(300)/3TC(300)/EFV(600mg)=TLE	Yes	Yes	1	1	Yes		2.0980392	b2	214
12040	Clinic B	Intervention	Yes	30-39	Male	1-3 years	No	1	AZT(300mg)/3TC(150mg) + Efavirenz(600mg)	Yes	Yes	1	.66666669	Yes		2.0980392	b2	214
12041	Clinic B	Intervention	Yes	30-39	Male	3-12 months	No	.5	TDF(300)/3TC(300)/EFV(600mg)=TLE	No	No	.16393442	0	Yes		2.0980392	b2	214
12042	Clinic B	Intervention	Yes	30-39	Female	>3 years	No	1	AZT(300mg)/3TC(150mg) + Efavirenz(600mg)	Yes	Yes	1	1	Yes		2.0980392	b2	214
12043	Clinic B	Intervention	Yes	30-39	Male	3-12 months	No	1	TDF(300)/3TC(300)/EFV(600mg)=TLE	Yes	No	.92896175	.80000001	Yes		2.0980392	b2	214
12044	Clinic B	Intervention	Yes	>=50	Female	>3 years	No	1	TDF(300) / FTC(200) / EFV(600mg)	Yes	Yes	1	.75	Yes		2.0980392	b2	214
12045	Clinic B	Intervention	Yes	18-29	Female	>3 years	No	1	TDF(300)/3TC(300)/EFV(600mg)=TLE	Yes	Yes	.98907101	1	Yes		2.0980392	b2	214
12046	Clinic B	Intervention	Yes	30-39	Female	3-12 months	No	1	TDF(300)/3TC(300)/EFV(600mg)=TLE	Yes	Yes	1	1	Yes		2.0980392	b2	214
12047	Clinic B	Intervention												No	Not yet on ART	2.0980392	b2	214
12048	Clinic B	Intervention	Yes	>=50	Female	>3 years	No	1	TDF(300)/3TC(300)/EFV(600mg)=TLE	Yes	Yes	1	.75	Yes		2.0980392	b2	214
12049	Clinic B	Intervention	Yes	18-29	Female			1		Yes			.66666669	Yes		2.0980392	b2	214
12050	Clinic B	Intervention	Yes	18-29	Female	1-3 years	No	1	TDF(300)/3TC(300)/EFV(600mg)=TLE	Yes	Yes	1	.75	Yes		2.0980392	b2	214
12051	Clinic B	Intervention	Yes	40-49	Female			1		Yes			1	Yes		2.0980392	b2	214
12052	Clinic B	Intervention	No	40-49	Male	3-12 months	No	1		Yes			1	Yes		2.0980392	b2	214
12053	Clinic B	Intervention	Yes	18-29	Female	>3 years	No	1	TDF(300)/3TC(300)/EFV(600mg)=TLE	Yes	No	.92349726	.66666669	Yes		2.0980392	b2	214
12054	Clinic B	Intervention												No	Child	2.0980392	b2	214
12055	Clinic B	Intervention	Yes	18-29	Female	<=90 days	Yes	1		Yes			1	Yes		2.0980392	b2	214
12056	Clinic B	Intervention												No	Child	2.0980392	b2	214
12057	Clinic B	Intervention	Yes	40-49	Male	>3 years	No	1	AZT(300mg)/3TC(150mg) + Efavirenz(600mg)	Yes	Yes	1	1	Yes		2.0980392	b2	214
12058	Clinic B	Intervention	Yes	30-39	Female	3-12 months	No	1	TDF(300)/3TC(300)/EFV(600mg)=TLE	Yes	Yes	1	1	Yes		2.0980392	b2	214
12059	Clinic B	Intervention	Yes	30-39	Female	>3 years	No	.5	TDF(300)/3TC(300)/EFV(600mg)=TLE	No			.5	Yes		2.0980392	b2	214
12060	Clinic B	Intervention	Yes	40-49	Female	>3 years	No	1	TDF(300)/3TC(300)/EFV(600mg)=TLE	Yes	Yes	1	1	Yes		2.0980392	b2	214
12061	Clinic B	Intervention	Yes	30-39	Female	>3 years	No	0	TDF(300) / FTC(200) / EFV(600mg)	Yes	Yes	1	1	Yes		2.0980392	b2	214
12062	Clinic B	Intervention	Yes	18-29	Female			.5		Yes			.5	Yes		2.0980392	b2	214
12063	Clinic B	Intervention	No	40-49	Female	3-12 months	No	1	TDF(300)/3TC(300)/EFV(600mg)=TLE	Yes	Yes	1	.83333331	Yes		2.0980392	b2	214
12064	Clinic B	Intervention	Yes	30-39	Female			1		Yes			.5	Yes		2.0980392	b2	214
12065	Clinic B	Intervention	No	18-29	Female	3-12 months	No	.5	TDF(300)/3TC(300)/EFV(600mg)=TLE	Yes	No	.45901638	.5	Yes		2.0980392	b2	214
12066	Clinic B	Intervention	Yes	>=50	Male	<=90 days	Yes	.5	TDF(300)/3TC(300)/EFV(600mg)=TLE	No	Yes	1		Yes		2.0980392	b2	214
12067	Clinic B	Intervention	Yes	18-29	Female	1-3 years	No	1	TDF(300)/3TC(300)/EFV(600mg)=TLE	Yes	Yes	1	1	Yes		2.0980392	b2	214
12068	Clinic B	Intervention	Yes	18-29	Female	3-12 months	No	1	TDF(300)/3TC(300)/EFV(600mg)=TLE	No	No	.50273222	0	Yes		2.0980392	b2	214
12069	Clinic B	Intervention												No	Child	2.0980392	b2	214
12070	Clinic B	Intervention	Yes	>=50	Male	>3 years	No	.5	AZT(300mg)/3TC(150mg) + Efavirenz(600mg)	No	Yes	1	.60000002	Yes		2.0980392	b2	214
12071	Clinic B	Intervention												No	Child	2.0980392	b2	214
12072	Clinic B	Intervention	Yes	30-39	Female	<=90 days	Yes	1	TDF(300)/3TC(300)/EFV(600mg)=TLE	Yes	No	.79234976	.5	Yes		2.0980392	b2	214
12073	Clinic B	Intervention	Yes	18-29	Female	>3 years	No	1	TDF(300)/3TC(300)/EFV(600mg)=TLE	Yes	Yes	1	.66666669	Yes		2.0980392	b2	214
12074	Clinic B	Intervention	Yes	30-39	Female	>3 years	No	1	TDF(300)/3TC(300)/EFV(600mg)=TLE	Yes	Yes	1	1	Yes		2.0980392	b2	214
12075	Clinic B	Intervention	Yes	40-49	Female	>3 years	No	1	3TC(150) / AZT(300) / NVP(200mg)	Yes	Yes	1	1	Yes		2.0980392	b2	214
12076	Clinic B	Intervention	Yes	40-49	Male	1-3 years	No	1	3TC(150) / AZT(300) / NVP(200mg)	Yes	Yes	1	1	Yes		2.0980392	b2	214
12077	Clinic B	Intervention												No	Child	2.0980392	b2	214
12078	Clinic B	Intervention	No	40-49	Male	<=90 days	Yes	.5	TDF(300) / FTC(200) / EFV(600mg)	Yes	Yes	1	.80000001	Yes		2.0980392	b2	214
12079	Clinic B	Intervention												No	Duplicate (already sampled from previous visit date)	2.0980392	b2	214
12080	Clinic B	Intervention	No	40-49	Male	1-3 years	No	1	AZT(300mg)/3TC(150mg) + Efavirenz(600mg)	Yes	Yes	1	1	Yes		2.0980392	b2	214
12081	Clinic B	Intervention	Yes	30-39	Female	1-3 years	No	.5	TDF(300)/3TC(300)/EFV(600mg)=TLE	Yes	Yes	.97267759	.80000001	Yes		2.0980392	b2	214
12082	Clinic B	Intervention	Yes	40-49	Male	1-3 years	No	.5	AZT(300mg)/3TC(150mg) + Efavirenz(600mg)	Yes	Yes	1	1	Yes		2.0980392	b2	214
12083	Clinic B	Intervention	Yes	18-29	Female	1-3 years	No	0	TDF(300)/3TC(300)/EFV(600mg)=TLE	No	No	.49180329	.33333334	Yes		2.0980392	b2	214
12084	Clinic B	Intervention	No	>=50	Female	3-12 months	No	0	TDF(300)/3TC(300)/EFV(600mg)=TLE	Yes	No	.63387978	0	Yes		2.0980392	b2	214
12085	Clinic B	Intervention	Yes	18-29	Male	1-3 years	No	.5	AZT(300mg)/3TC(150mg) + Efavirenz(600mg)	No	No	.17486338	0	Yes		2.0980392	b2	214
12086	Clinic B	Intervention	Yes	>=50	Female	<=90 days	Yes	1	TDF(300)/3TC(300)/EFV(600mg)=TLE	Yes	Yes	1	1	Yes		2.0980392	b2	214
12087	Clinic B	Intervention	Yes	40-49	Male	>3 years	No	.5	AZT(300mg)/3TC(150mg) + Efavirenz(600mg)	Yes	Yes	.98360658	1	Yes		2.0980392	b2	214
12088	Clinic B	Intervention												No	Not yet on ART	2.0980392	b2	214
12089	Clinic B	Intervention												No	Records not found	2.0980392	b2	214
12090	Clinic B	Intervention	No	>=50	Male	<=90 days	Yes	1	TDF(300)/3TC(300)/EFV(600mg)=TLE	No	No	.6557377	.66666669	Yes		2.0980392	b2	214
12091	Clinic B	Intervention	Yes	30-39	Female	1-3 years	No	1	TDF(300)/3TC(300)/EFV(600mg)=TLE	Yes	Yes	.98907101	1	Yes		2.0980392	b2	214
12092	Clinic B	Intervention	No	40-49	Male	>3 years	No	.5	3TC(150) / AZT(300) / NVP(200mg)	Yes	Yes	1	.75	Yes		2.0980392	b2	214
12093	Clinic B	Intervention	Yes	30-39	Male	3-12 months	No	1	TDF(300)/3TC(300)/EFV(600mg)=TLE	Yes	Yes	.97267759	.80000001	Yes		2.0980392	b2	214
12094	Clinic B	Intervention	Yes	30-39	Male	<=90 days	Yes	1	TDF(300)/3TC(300)/EFV(600mg)=TLE	Yes	Yes	1	1	Yes		2.0980392	b2	214
12095	Clinic B	Intervention	Yes	18-29	Female	1-3 years	No	1	TDF(300)/3TC(300)/EFV(600mg)=TLE	Yes	Yes	1	1	Yes		2.0980392	b2	214
12096	Clinic B	Intervention												No	Child	2.0980392	b2	214
12097	Clinic B	Intervention												No	Child	2.0980392	b2	214
12098	Clinic B	Intervention	Yes	30-39	Female	3-12 months	No	.5	TDF(300)/3TC(300)/EFV(600mg)=TLE	Yes	Yes	.98907101	.80000001	Yes		2.0980392	b2	214
12099	Clinic B	Intervention	Yes	>=50	Female	3-12 months	No	1	TDF(300)/3TC(300)/EFV(600mg)=TLE	Yes	Yes	.97267759	1	Yes		2.0980392	b2	214
12100	Clinic B	Intervention	Yes	>=50	Female	<=90 days	Yes	1	TDF(300)/3TC(300)/EFV(600mg)=TLE	Yes	Yes	1	1	Yes		2.0980392	b2	214
12101	Clinic B	Intervention												No	Child	2.0980392	b2	214
12102	Clinic B	Intervention	Yes	40-49	Male	>3 years	No	1	TDF(300) / FTC(200) / EFV(600mg)	Yes	Yes	1	1	Yes		2.0980392	b2	214
13001	Clinic B	Comparison	No	40-49	Male	3-12 months	No	1	TDF(300)/3TC(300)/EFV(600mg)=TLE	No	Yes	.98360658	1	Yes		4.2962961	b3	348
13002	Clinic B	Comparison												No	Child	4.2962961	b3	348
13003	Clinic B	Comparison	No	18-29	Female	1-3 years	No	1	3TC(150) / AZT(300) / NVP(200mg)	Yes	No	.84153003	1	Yes		4.2962961	b3	348
13004	Clinic B	Comparison	No	30-39	Female	1-3 years	No	.5	3TC(150) / AZT(300) / NVP(200mg)	Yes	No	.84699452	.75	Yes		4.2962961	b3	348
13005	Clinic B	Comparison	No	40-49	Female	>3 years	No	1	AZT(300mg)/3TC(150mg) + Efavirenz(600mg)	Yes	Yes	1	1	Yes		4.2962961	b3	348
13006	Clinic B	Comparison	No	30-39	Male	1-3 years	No	1	TDF(300) / FTC(200) / EFV(600mg)	Yes	Yes	1	1	Yes		4.2962961	b3	348
13007	Clinic B	Comparison	No	30-39	Female	>3 years	No	1	TDF(300) / FTC(200) / EFV(600mg)	Yes	Yes	1	1	Yes		4.2962961	b3	348
13008	Clinic B	Comparison	No	30-39		1-3 years	No	1	TDF(300) / FTC(200) / EFV(600mg)	Yes	Yes	1	1	Yes		4.2962961	b3	348
13009	Clinic B	Comparison	No	30-39	Female	3-12 months	No	1	TDF(300)/3TC(300)/EFV(600mg)=TLE	Yes	Yes	1	1	Yes		4.2962961	b3	348
13010	Clinic B	Comparison	Yes	>=50	Male	>3 years	No	1	TDF(300) / FTC(200) / EFV(600mg)	Yes	No	.6502732	0	Yes		4.2962961	b3	348
13011	Clinic B	Comparison	No	30-39	Female	1-3 years	No	.5	3TC(150) / AZT(300) / NVP(200mg)	Yes	Yes	1	1	Yes		4.2962961	b3	348
13012	Clinic B	Comparison	Yes	40-49	Male	3-12 months	No	.5	TDF(300)/3TC(300)/EFV(600mg)=TLE	No	No	.55737704	.5	Yes		4.2962961	b3	348
13013	Clinic B	Comparison	No	>=50	Female	<=90 days	Yes	1	TDF(300)/3TC(300)/EFV(600mg)=TLE	No	No	.49180329	.33333334	Yes		4.2962961	b3	348
13014	Clinic B	Comparison	No	40-49	Female	1-3 years	No	1	TDF(300)/3TC(300)/EFV(600mg)=TLE	No	Yes	.97814208	1	Yes		4.2962961	b3	348
13015	Clinic B	Comparison	No	30-39	Male	>3 years	No	1	AZT(300mg)/3TC(150mg) + Efavirenz(600mg)	Yes	Yes	1	1	Yes		4.2962961	b3	348
13016	Clinic B	Comparison	No	30-39	Male	>3 years	No	1	TDF(300) / FTC(200) / EFV(600mg)	Yes	Yes	1	1	Yes		4.2962961	b3	348
13017	Clinic B	Comparison	No	>=50	Female	1-3 years	No	1	AZT(300mg)/3TC(150mg) + Efavirenz(600mg)	Yes	Yes	1	1	Yes		4.2962961	b3	348
13018	Clinic B	Comparison	No	30-39	Male	>3 years	No	1	TDF(300) / FTC(200) / EFV(600mg)	No	Yes	1	1	Yes		4.2962961	b3	348
13019	Clinic B	Comparison	No	18-29	Male	3-12 months	No	1	TDF(300)/3TC(300)/EFV(600mg)=TLE	Yes	Yes	.98907101	1	Yes		4.2962961	b3	348
13020	Clinic B	Comparison	No	30-39	Male	>3 years	No	.5	TDF(300)/3TC(300)/EFV(600mg)=TLE	Yes	Yes	1	1	Yes		4.2962961	b3	348
13021	Clinic B	Comparison	No	>=50	Male	3-12 months	No	1	TDF(300)/3TC(300)/EFV(600mg)=TLE	Yes	Yes	1	1	Yes		4.2962961	b3	348
13022	Clinic B	Comparison	No	>=50	Female	1-3 years	No	.5	TDF(300) / FTC(200) / EFV(600mg)	Yes	Yes	1	1	Yes		4.2962961	b3	348
13023	Clinic B	Comparison	No	40-49	Male	3-12 months	No	1	TDF(300)/3TC(300)/EFV(600mg)=TLE	Yes	Yes	.98360658	1	Yes		4.2962961	b3	348
13024	Clinic B	Comparison	No	30-39	Female	1-3 years	No	1	AZT(300mg)/3TC(150mg) + Efavirenz(600mg)	Yes	Yes	1	1	Yes		4.2962961	b3	348
13025	Clinic B	Comparison	No	>=50	Female	1-3 years	No	1	3TC(150) / AZT(300) / NVP(200mg)	Yes	Yes	1	1	Yes		4.2962961	b3	348
13026	Clinic B	Comparison												No	Records not found	4.2962961	b3	348
13027	Clinic B	Comparison	No	40-49	Female	>3 years	No	1	TDF(300) / FTC(200) / EFV(600mg)	Yes	No	.69945353	.5	Yes		4.2962961	b3	348
13028	Clinic B	Comparison												No	Child	4.2962961	b3	348
13029	Clinic B	Comparison	No	30-39	Female	>3 years	No	1	TDF(300)/3TC(300)/EFV(600mg)=TLE	Yes	Yes	.98907101	.60000002	Yes		4.2962961	b3	348
13030	Clinic B	Comparison												No	Child	4.2962961	b3	348
13031	Clinic B	Comparison	No	40-49	Male	>3 years	No	.5	TDF(300)/3TC(300)/EFV(600mg)=TLE	Yes	Yes	1	.66666669	Yes		4.2962961	b3	348
13032	Clinic B	Comparison	Yes	30-39	Male	3-12 months	No	1	TDF(300)/3TC(300)/EFV(600mg)=TLE	Yes	No	.85245901	.66666669	Yes		4.2962961	b3	348
13033	Clinic B	Comparison	No	30-39	Female	1-3 years	No	1	TDF(300)/3TC(300)/EFV(600mg)=TLE	Yes	Yes	1	1	Yes		4.2962961	b3	348
13034	Clinic B	Comparison												No	Child	4.2962961	b3	348
13035	Clinic B	Comparison												No	Duplicate (already sampled from previous visit date)	4.2962961	b3	348
13036	Clinic B	Comparison	No	30-39	Male	1-3 years	No	1	AZT(300mg)/3TC(150mg) + Efavirenz(600mg)	Yes	Yes	.98907101	1	Yes		4.2962961	b3	348
13037	Clinic B	Comparison	No	18-29	Male	>3 years	No	.5	AZT(300mg)/3TC(150mg) + Efavirenz(600mg)	Yes	No	.90163934	.80000001	Yes		4.2962961	b3	348
13038	Clinic B	Comparison	Yes	18-29	Female	<=90 days	Yes		TDF(300)/3TC(300)/EFV(600mg)=TLE	No	No	.49180329	.66666669	Yes		4.2962961	b3	348
13039	Clinic B	Comparison	No	18-29	Male	3-12 months	No	1	TDF(300)/3TC(300)/EFV(600mg)=TLE	Yes	Yes	.97267759	1	Yes		4.2962961	b3	348
13040	Clinic B	Comparison	No	>=50	Male	1-3 years	No	1	TDF(300) / FTC(200) / EFV(600mg)	Yes	No	.91256833	0	Yes		4.2962961	b3	348
13041	Clinic B	Comparison	Yes	40-49	Male			1	TDF(300) / FTC(200) / EFV(600mg)	Yes	Yes	1	1	Yes		4.2962961	b3	348
13042	Clinic B	Comparison	Yes	30-39	Female	1-3 years	No	.5	TDF(300) / FTC(200) / EFV(600mg)	Yes	Yes	.98360658	.33333334	Yes		4.2962961	b3	348
13043	Clinic B	Comparison	Yes	18-29	Female	3-12 months	No	1	TDF(300)/3TC(300)/EFV(600mg)=TLE	Yes	Yes	.97267759	.60000002	Yes		4.2962961	b3	348
13044	Clinic B	Comparison	No	18-29	Female	3-12 months	No	1	TDF(300)/3TC(300)/EFV(600mg)=TLE	Yes	No	.88524592	.66666669	Yes		4.2962961	b3	348
13045	Clinic B	Comparison												No	Child	4.2962961	b3	348
13046	Clinic B	Comparison												No	Child	4.2962961	b3	348
13047	Clinic B	Comparison	No	18-29	Female	>3 years	No	1	AZT(300mg)/3TC(150mg) + Efavirenz(600mg)	Yes	No	.91803277	1	Yes		4.2962961	b3	348
13048	Clinic B	Comparison	Yes	18-29	Female	<=90 days	Yes	1	TDF(300)/3TC(300)/EFV(600mg)=TLE	Yes	Yes	1	1	Yes		4.2962961	b3	348
13049	Clinic B	Comparison	No	30-39	Female	1-3 years	No	1	TDF(300)/3TC(300)/EFV(600mg)=TLE	Yes	Yes	.98360658	.75	Yes		4.2962961	b3	348
13050	Clinic B	Comparison	Yes	18-29	Female	1-3 years	No	1	TDF(300)/3TC(300)/EFV(600mg)=TLE	Yes	No	.92349726	1	Yes		4.2962961	b3	348
13051	Clinic B	Comparison												No	Records not found	4.2962961	b3	348
13052	Clinic B	Comparison	No	40-49	Male	1-3 years	No	1	TDF(300) / FTC(200) / EFV(600mg)	Yes	Yes	.98360658	1	Yes		4.2962961	b3	348
13053	Clinic B	Comparison												No	Duplicate (already sampled from previous visit date)	4.2962961	b3	348
13054	Clinic B	Comparison	No	18-29	Female	1-3 years	No	1	TDF(300)/3TC(300)/EFV(600mg)=TLE	Yes	Yes	1	1	Yes		4.2962961	b3	348
13055	Clinic B	Comparison	No	30-39	Female	1-3 years	No	.5	TDF(300)/3TC(300)/EFV(600mg)=TLE	Yes	Yes	1	1	Yes		4.2962961	b3	348
13056	Clinic B	Comparison	Yes	40-49	Female	>3 years	No	.5	3TC(150) / AZT(300) / NVP(200mg)	Yes	Yes	.98360658	1	Yes		4.2962961	b3	348
13057	Clinic B	Comparison	No	30-39	Female	1-3 years	No	1	AZT(300mg)/3TC(150mg) + Efavirenz(600mg)	Yes	Yes	1	1	Yes		4.2962961	b3	348
13058	Clinic B	Comparison	No	30-39	Male	3-12 months	No	1	TDF(300) / FTC(200) / EFV(600mg)	No	Yes	.98360658	.33333334	Yes		4.2962961	b3	348
13059	Clinic B	Comparison	No	>=50	Female	1-3 years	No	1	TDF(300)/3TC(300)/EFV(600mg)=TLE	Yes	Yes	.99453551	1	Yes		4.2962961	b3	348
13060	Clinic B	Comparison	No	40-49	Male	>3 years	No	1	TDF(300) / FTC(200) / EFV(600mg)	Yes	Yes	.99453551	.75	Yes		4.2962961	b3	348
13061	Clinic B	Comparison	No	>=50	Female	>3 years	No	1	AZT(300mg)/3TC(150mg) + Efavirenz(600mg)	Yes	Yes	1	.66666669	Yes		4.2962961	b3	348
13062	Clinic B	Comparison	No	30-39	Female	1-3 years	No	1	TDF(300)/3TC(300)/EFV(600mg)=TLE	Yes	Yes	1	1	Yes		4.2962961	b3	348
13063	Clinic B	Comparison	No	30-39	Male	1-3 years	No	1	TDF(300)/3TC(300)/EFV(600mg)=TLE	Yes	Yes	1	1	Yes		4.2962961	b3	348
13064	Clinic B	Comparison	No					1	TDF(300)/3TC(300)/EFV(600mg)=TLE	Yes			0	Yes		4.2962961	b3	348
13065	Clinic B	Comparison	No	30-39	Female	1-3 years	No	1	TDF(300)/3TC(300)/EFV(600mg)=TLE	Yes	Yes	.98360658	1	Yes		4.2962961	b3	348
13066	Clinic B	Comparison	No	>=50	Female	>3 years	No	1	TDF(300)/3TC(300)/EFV(600mg)=TLE	Yes	No	.66120219	.5	Yes		4.2962961	b3	348
13067	Clinic B	Comparison												No	Child	4.2962961	b3	348
13068	Clinic B	Comparison												No	Child	4.2962961	b3	348
13069	Clinic B	Comparison	No	18-29	Male	>3 years	No	1	AZT(300mg)/3TC(150mg) + Efavirenz(600mg)	Yes	No	.863388	.66666669	Yes		4.2962961	b3	348
13070	Clinic B	Comparison	No	40-49	Male	1-3 years	No	1	3TC(150) / AZT(300) / NVP(200mg)	Yes	Yes	.98360658	1	Yes		4.2962961	b3	348
13071	Clinic B	Comparison	Yes	30-39	Male	<=90 days	Yes	.5	TDF(300)/3TC(300)/EFV(600mg)=TLE	Yes	Yes	1	.625	Yes		4.2962961	b3	348
13072	Clinic B	Comparison	No	30-39	Female	1-3 years	No	1	3TC(150) / AZT(300) / NVP(200mg)	Yes	Yes	1	1	Yes		4.2962961	b3	348
13073	Clinic B	Comparison	No	40-49	Female	1-3 years	No	1	TDF(300)/3TC(300)/EFV(600mg)=TLE	Yes	Yes	1	.66666669	Yes		4.2962961	b3	348
13074	Clinic B	Comparison												No	Transfered at baseline visit	4.2962961	b3	348
13075	Clinic B	Comparison	No	>=50	Female	1-3 years	No	1	TDF(300)/3TC(300)/EFV(600mg)=TLE	Yes	No	.70491803	.5	Yes		4.2962961	b3	348
13076	Clinic B	Comparison	No	40-49	Male	>3 years	No	1	AZT(300mg)/3TC(150mg) + Efavirenz(600mg)	Yes	No	.88524592	1	Yes		4.2962961	b3	348
13077	Clinic B	Comparison	No	>=50	Male	<=90 days	Yes	1	TDF(300)/3TC(300)/EFV(600mg)=TLE	Yes	No	.77049178	.25	Yes		4.2962961	b3	348
13078	Clinic B	Comparison	No	>=50	Male	3-12 months	No	1	TDF(300)/3TC(300)/EFV(600mg)=TLE	Yes	Yes	1	1	Yes		4.2962961	b3	348
13079	Clinic B	Comparison	Yes	18-29	Female	1-3 years	No	.5	TDF(300)/3TC(300)/EFV(600mg)=TLE	Yes	Yes	1	.66666669	Yes		4.2962961	b3	348
13080	Clinic B	Comparison	No	30-39	Male	1-3 years	No	1	TDF(300)/3TC(300)/EFV(600mg)=TLE	No	Yes	1	.66666669	Yes		4.2962961	b3	348
13081	Clinic B	Comparison	No	>=50	Female	1-3 years	No	1	TDF(300)/3TC(300)/EFV(600mg)=TLE	Yes	Yes	.98360658	1	Yes		4.2962961	b3	348
21001	Clinic A	Intervention												No	Records not found	1	a1	60
21002	Clinic A	Intervention	Yes	40-49	Male	1-3 years	No	1	TDF(300)/3TC(300)/EFV(600mg)=TLE	Yes			1	Yes		1	a1	60
21003	Clinic A	Intervention												No	Records not found	1	a1	60
21004	Clinic A	Intervention	No	>=50	Female	1-3 years	No	.5	AZT(300mg)/3TC(150mg) + Efavirenz(600mg)	Yes			1	Yes		1	a1	60
21005	Clinic A	Intervention	Yes	40-49	Male	>3 years	No	1	3TC(150) / AZT(300) / NVP(200mg)	Yes			.5	Yes		1	a1	60
21006	Clinic A	Intervention												No	Child	1	a1	60
21007	Clinic A	Intervention	Yes	40-49	Female	1-3 years	No	1	AZT(300mg)/3TC(150mg) + Efavirenz(600mg)	Yes			1	Yes		1	a1	60
21008	Clinic A	Intervention	Yes	>=50	Male	1-3 years	No	1	TDF(300)/3TC(300)/EFV(600mg)=TLE	Yes			1	Yes		1	a1	60
21009	Clinic A	Intervention												No	Records not found	1	a1	60
21010	Clinic A	Intervention	Yes	>=50	Female	>3 years	No	1	TDF(300) / FTC(200) / EFV(600mg)	Yes	No	.87431693	1	Yes		1	a1	60
21011	Clinic A	Intervention	Yes	40-49	Female	>3 years	No	1	TDF(300)/3TC(300)/EFV(600mg)=TLE	Yes	Yes	1	.83333331	Yes		1	a1	60
21012	Clinic A	Intervention	Yes	40-49	Female	1-3 years	No	1	TDF(300)/3TC(300)/EFV(600mg)=TLE	Yes	Yes	1	1	Yes		1	a1	60
21013	Clinic A	Intervention	No	40-49	Male	<=90 days	Yes	0		Yes			.80000001	Yes		1	a1	60
21014	Clinic A	Intervention	Yes	30-39	Female	>3 years	No	.5	TDF(300)/3TC(300)/EFV(600mg)=TLE	Yes	Yes	1	1	Yes		1	a1	60
21015	Clinic A	Intervention	Yes	>=50	Female	>3 years	No	1	TDF(300)/3TC(300)/EFV(600mg)=TLE	Yes	No	.79234976	.80000001	Yes		1	a1	60
21016	Clinic A	Intervention	Yes	30-39	Female	>3 years	No	1	TDF(300)/3TC(300)/EFV(600mg)=TLE	Yes			.60000002	Yes		1	a1	60
21017	Clinic A	Intervention	Yes	30-39	Female	1-3 years	No	1	TDF(300)/3TC(300)/EFV(600mg)=TLE	Yes	Yes	1	1	Yes		1	a1	60
21018	Clinic A	Intervention	Yes	40-49	Female	<=90 days	Yes	0	TDF(300)/3TC(300)/EFV(600mg)=TLE	Yes			.60000002	Yes		1	a1	60
21019	Clinic A	Intervention	Yes	>=50	Male	3-12 months	No	1	TDF(300)/3TC(300)/EFV(600mg)=TLE	No	Yes	.99159664	.75	Yes		1	a1	60
21020	Clinic A	Intervention												No	Records not found	1	a1	60
21021	Clinic A	Intervention	Yes	40-49	Male	>3 years	No	.5		Yes			.80000001	Yes		1	a1	60
21022	Clinic A	Intervention	Yes	18-29	Male	>3 years	No	1	3TC(150) / AZT(300) / NVP(200mg)	No			.60000002	Yes		1	a1	60
21023	Clinic A	Intervention	Yes	>=50	Male	>3 years	No	1	3TC(150) / AZT(300) / NVP(200mg)	Yes	Yes	.95628417	1	Yes		1	a1	60
21024	Clinic A	Intervention	Yes	18-29	Female	>3 years	No	.5	TDF(300)/3TC(300)/EFV(600mg)=TLE	Yes	No	.8251366	.33333334	Yes		1	a1	60
21025	Clinic A	Intervention	Yes	40-49	Male	1-3 years	No	1	TDF(300)/3TC(300)/EFV(600mg)=TLE	Yes			.40000001	Yes		1	a1	60
21026	Clinic A	Intervention	Yes	40-49	Female	>3 years	No	1	3TC(150) / AZT(300) / NVP(200mg)	Yes	Yes	.95628417	.80000001	Yes		1	a1	60
21027	Clinic A	Intervention												No	Records not found	1	a1	60
21028	Clinic A	Intervention	Yes	30-39	Female	>3 years	No	1	TDF(300)/3TC(300)/EFV(600mg)=TLE	Yes	No	.87431693	.80000001	Yes		1	a1	60
21029	Clinic A	Intervention	Yes	40-49	Female	1-3 years	No	1	TDF(300)/3TC(300)/EFV(600mg)=TLE	Yes			1	Yes		1	a1	60
21030	Clinic A	Intervention	Yes	30-39	Male	1-3 years	No	1	TDF(300)/3TC(300)/EFV(600mg)=TLE	Yes			.60000002	Yes		1	a1	60
21031	Clinic A	Intervention	Yes	30-39	Male	1-3 years	No	.5	AZT(300mg)/3TC(150mg) + Efavirenz(600mg)	Yes			.60000002	Yes		1	a1	60
21032	Clinic A	Intervention	Yes	40-49	Male	>3 years	No	1	3TC(150) / AZT(300) / NVP(200mg)	Yes	No	.863388	.60000002	Yes		1	a1	60
21033	Clinic A	Intervention	Yes	>=50	Female	>3 years	No	1	TDF(300) / FTC(200) / EFV(600mg)	Yes	Yes	1	1	Yes		1	a1	60
21034	Clinic A	Intervention	Yes	>=50	Male	1-3 years	No	1	TDF(300)/3TC(300)/EFV(600mg)=TLE	Yes	Yes	.99453551	.80000001	Yes		1	a1	60
21035	Clinic A	Intervention	Yes	40-49	Female	1-3 years	No	1	TDF(300)/3TC(300)/EFV(600mg)=TLE	Yes	Yes	1	1	Yes		1	a1	60
21036	Clinic A	Intervention	Yes	>=50	Female	1-3 years	No	1	TDF(300)/3TC(300)/EFV(600mg)=TLE	Yes	No	.431694	.5	Yes		1	a1	60
21037	Clinic A	Intervention	No	>=50	Female	>3 years	No	1	TDF(300) / FTC(200) / EFV(600mg)	Yes			.5	Yes		1	a1	60
21038	Clinic A	Intervention	Yes	30-39	Male	1-3 years	No	1	TDF(300)/3TC(300)/EFV(600mg)=TLE	Yes	No	.8306011	.66666669	Yes		1	a1	60
21039	Clinic A	Intervention	No	30-39	Female	>3 years	No	1	TDF(300)/3TC(300)/EFV(600mg)=TLE	Yes			.60000002	Yes		1	a1	60
21040	Clinic A	Intervention	Yes	30-39	Female	>3 years	No	1	3TC(150) / AZT(300) / NVP(200mg)	Yes			.80000001	Yes		1	a1	60
21041	Clinic A	Intervention	Yes					.5	TDF(300)/3TC(300)/EFV(600mg)=TLE	Yes	Yes	.98907101	.5	Yes		1	a1	60
21042	Clinic A	Intervention	No	30-39	Female	>3 years	No	1	TDF(300)/3TC(300)/EFV(600mg)=TLE	Yes	Yes	1	.83333331	Yes		1	a1	60
21043	Clinic A	Intervention	Yes	>=50	Female	1-3 years	No	1	TDF(300)/3TC(300)/EFV(600mg)=TLE	Yes	Yes	.95081967	.40000001	Yes		1	a1	60
21044	Clinic A	Intervention	No	40-49	Male	>3 years	No	1	TDF(300)/3TC(300)/EFV(600mg)=TLE	Yes	Yes	.98907101	.5	Yes		1	a1	60
21045	Clinic A	Intervention	Yes	40-49	Female	>3 years	No	1	TDF(300)/3TC(300)/EFV(600mg)=TLE	Yes	Yes	.98907101	.83333331	Yes		1	a1	60
21046	Clinic A	Intervention	Yes						3TC(150) / AZT(300) / NVP(200mg)	No	No	.32786885		Yes		1	a1	60
21047	Clinic A	Intervention	Yes	30-39	Female	3-12 months	No	1	TDF(300)/3TC(300)/EFV(600mg)=TLE	Yes	No	.863388	.60000002	Yes		1	a1	60
21048	Clinic A	Intervention	Yes	18-29	Female			0	TDF(300)/3TC(300)/EFV(600mg)=TLE	Yes			0	Yes		1	a1	60
21049	Clinic A	Intervention	Yes	30-39	Male	1-3 years	No	.5	TDF(300) / FTC(200) / EFV(600mg)		No	.92307693	0	Yes		1	a1	60
21050	Clinic A	Intervention												No	Records not found	1	a1	60
21051	Clinic A	Intervention												No	Records not found	1	a1	60
21052	Clinic A	Intervention												No	Records not found	1	a1	60
21053	Clinic A	Intervention												No	Records not found	1	a1	60
21054	Clinic A	Intervention	Yes	>=50	Male	>3 years	No	.5	TDF(300)/3TC(300)/EFV(600mg)=TLE	Yes	No	.91256833	.80000001	Yes		1	a1	60
21055	Clinic A	Intervention												No	Records not found	1	a1	60
21056	Clinic A	Intervention	Yes	>=50	Female	1-3 years	No	1	TDF(300)/3TC(300)/EFV(600mg)=TLE	Yes	Yes	.95081967	.80000001	Yes		1	a1	60
21057	Clinic A	Intervention	No	30-39	Female	>3 years	No	1	3TC(150) / AZT(300) / NVP(200mg)	Yes	No	.8306011	.33333334	Yes		1	a1	60
21058	Clinic A	Intervention												No	Records not found	1	a1	60
21059	Clinic A	Intervention	Yes	40-49	Male	>3 years	No	1	TDF(300)/3TC(300)/EFV(600mg)=TLE	Yes	Yes	1	1	Yes		1	a1	60
21060	Clinic A	Intervention	Yes	30-39	Female	3-12 months	No	1	TDF(300)/3TC(300)/EFV(600mg)=TLE	Yes			.60000002	Yes		1	a1	60
22001	Clinic A	Intervention	No	40-49	Female	>3 years	No	0	TDF(300)/3TC(300)/EFV(600mg)=TLE	Yes	No	.77595627	.5	Yes		1.7070707	a2	169
22002	Clinic A	Intervention												No	Records not found	1.7070707	a2	169
22003	Clinic A	Intervention	Yes	30-39	Female	>3 years	No	.5	3TC(150) / AZT(300) / NVP(200mg)	Yes	No	.92896175	1	Yes		1.7070707	a2	169
22004	Clinic A	Intervention	No	30-39	Female	1-3 years	No	.5	TDF(300)/3TC(300)/EFV(600mg)=TLE	Yes	Yes	1	.40000001	Yes		1.7070707	a2	169
22005	Clinic A	Intervention	No	>=50	Male	1-3 years	No	.5	TDF(300)/3TC(300)/EFV(600mg)=TLE	Yes	No	.78688526	0	Yes		1.7070707	a2	169
22006	Clinic A	Intervention	Yes	>=50	Male	>3 years	No	1	TDF(300)/3TC(300)/EFV(600mg)=TLE	Yes			.60000002	Yes		1.7070707	a2	169
22007	Clinic A	Intervention	No					0	TDF(300)/3TC(300)/EFV(600mg)=TLE	Yes	Yes	.97814208	.5	Yes		1.7070707	a2	169
22008	Clinic A	Intervention												No	Records not found	1.7070707	a2	169
22009	Clinic A	Intervention	No	30-39	Female	3-12 months	No	0	TDF(300)/3TC(300)/EFV(600mg)=TLE	Yes	No	.68306011	0	Yes		1.7070707	a2	169
22010	Clinic A	Intervention												No	Records not found	1.7070707	a2	169
22011	Clinic A	Intervention	No	40-49	Female	>3 years	No	0	TDF(300)/3TC(300)/EFV(600mg)=TLE	Yes	Yes	.98360658	.66666669	Yes		1.7070707	a2	169
22012	Clinic A	Intervention	Yes	40-49	Female	>3 years	No	1	TDF(300)/3TC(300)/EFV(600mg)=TLE	Yes	Yes	1	.83333331	Yes		1.7070707	a2	169
22013	Clinic A	Intervention	Yes	40-49	Female	>3 years	No	.5	AZT(300mg)/3TC(150mg) + Efavirenz(600mg)	No	No	.6557377	0	Yes		1.7070707	a2	169
22014	Clinic A	Intervention	No	>=50	Female	1-3 years	No	0	TDF(300)/3TC(300)/EFV(600mg)=TLE	Yes	Yes	.98360658	.5	Yes		1.7070707	a2	169
22015	Clinic A	Intervention	Yes	30-39	Male	3-12 months	No	0	3TC(150) / AZT(300) / NVP(200mg)	Yes	No	.863388	.60000002	Yes		1.7070707	a2	169
22016	Clinic A	Intervention	Yes	30-39	Female	1-3 years	No	.5	TDF(300)/3TC(300)/EFV(600mg)=TLE	No			.75	Yes		1.7070707	a2	169
22017	Clinic A	Intervention	Yes	18-29	Female	3-12 months	No	.5	TDF(300)/3TC(300)/EFV(600mg)=TLE	No			.5	Yes		1.7070707	a2	169
22018	Clinic A	Intervention	No	30-39	Male	1-3 years	No	0		Yes			.80000001	Yes		1.7070707	a2	169
22019	Clinic A	Intervention												No	Child	1.7070707	a2	169
22020	Clinic A	Intervention	No	30-39	Female	>3 years	No	0	TDF(300)/3TC(300)/EFV(600mg)=TLE	No			0	Yes		1.7070707	a2	169
22021	Clinic A	Intervention												No	Records not found	1.7070707	a2	169
22022	Clinic A	Intervention	No	>=50	Male	1-3 years	No	.5	TDF(300)/3TC(300)/EFV(600mg)=TLE	Yes	Yes	.98360658	.66666669	Yes		1.7070707	a2	169
22023	Clinic A	Intervention	No	40-49	Male	>3 years	No	1	TDF(300)/3TC(300)/EFV(600mg)=TLE	Yes	No	.87431693	.40000001	Yes		1.7070707	a2	169
22024	Clinic A	Intervention	Yes	30-39	Male	1-3 years	No	1	TDF(300) / FTC(200) / EFV(600mg)	Yes			.66666669	Yes		1.7070707	a2	169
22025	Clinic A	Intervention												No	Records not found	1.7070707	a2	169
22026	Clinic A	Intervention	Yes	40-49	Female	3-12 months	No	.5	TDF(300)/3TC(300)/EFV(600mg)=TLE	Yes			.66666669	Yes		1.7070707	a2	169
22027	Clinic A	Intervention	Yes	40-49	Female	1-3 years	No	.5	3TC(150) / AZT(300) / NVP(200mg)	Yes			.66666669	Yes		1.7070707	a2	169
22028	Clinic A	Intervention												No	Records not found	1.7070707	a2	169
22029	Clinic A	Intervention												No	Records not found	1.7070707	a2	169
22030	Clinic A	Intervention												No	Records not found	1.7070707	a2	169
22031	Clinic A	Intervention												No	Records not found	1.7070707	a2	169
22032	Clinic A	Intervention	No	40-49	Female	>3 years	No	0	3TC(150) / AZT(300) / NVP(200mg)	Yes			.66666669	Yes		1.7070707	a2	169
22033	Clinic A	Intervention	No	40-49	Female	>3 years	No	1	TDF(300)/3TC(300)/EFV(600mg)=TLE	No			.66666669	Yes		1.7070707	a2	169
22034	Clinic A	Intervention	No	30-39	Female	>3 years	No	1		No			.5	Yes		1.7070707	a2	169
22035	Clinic A	Intervention	No	>=50	Female	>3 years	No	0	TDF(300)/3TC(300)/EFV(600mg)=TLE	Yes			.5	Yes		1.7070707	a2	169
22036	Clinic A	Intervention	Yes	18-29	Male	>3 years	No	1	TDF(300)/3TC(300)/EFV(600mg)=TLE	Yes	No	.67213112	.25	Yes		1.7070707	a2	169
22037	Clinic A	Intervention	Yes	40-49	Male	<=90 days	Yes	0	TDF(300)/3TC(300)/EFV(600mg)=TLE	No			.80000001	Yes		1.7070707	a2	169
22038	Clinic A	Intervention												No	Records not found	1.7070707	a2	169
22039	Clinic A	Intervention	No					1	TDF(300)/3TC(300)/EFV(600mg)=TLE	Yes	No	.74863386	0	Yes		1.7070707	a2	169
22040	Clinic A	Intervention	Yes	30-39	Female	>3 years	No	1	TDF(300)/3TC(300)/EFV(600mg)=TLE	Yes	Yes	1	1	Yes		1.7070707	a2	169
22041	Clinic A	Intervention												No	Records not found	1.7070707	a2	169
22042	Clinic A	Intervention	No	30-39	Female	>3 years	No	0	TDF(300)/3TC(300)/EFV(600mg)=TLE	Yes			.25	Yes		1.7070707	a2	169
22043	Clinic A	Intervention	Yes	>=50	Female	>3 years	No	0	TDF(300)/3TC(300)/EFV(600mg)=TLE	No	No	.16393442	0	Yes		1.7070707	a2	169
22044	Clinic A	Intervention	No	30-39	Female	3-12 months	No	1	TDF(300)/3TC(300)/EFV(600mg)=TLE	Yes	Yes	.99453551	.66666669	Yes		1.7070707	a2	169
22045	Clinic A	Intervention	Yes	30-39	Male	>3 years	No	1	TDF(300)/3TC(300)/EFV(600mg)=TLE	Yes			.80000001	Yes		1.7070707	a2	169
22046	Clinic A	Intervention	No	40-49	Male	>3 years	No	.5	3TC(150) / AZT(300) / NVP(200mg)	Yes			.5	Yes		1.7070707	a2	169
22047	Clinic A	Intervention												No	Records not found	1.7070707	a2	169
22048	Clinic A	Intervention	Yes	30-39	Female	>3 years	No	0	TDF(300)/3TC(300)/EFV(600mg)=TLE	No			.66666669	Yes		1.7070707	a2	169
22049	Clinic A	Intervention	Yes					1	AZT(300mg)/3TC(150mg) + Efavirenz(600mg)	Yes	Yes	1	.80000001	Yes		1.7070707	a2	169
22050	Clinic A	Intervention	No	30-39	Male	1-3 years	No	.5	TDF(300)/3TC(300)/EFV(600mg)=TLE	Yes			.5	Yes		1.7070707	a2	169
22051	Clinic A	Intervention	Yes	>=50	Female	3-12 months	No	.5	3TC(150) / AZT(300) / NVP(200mg)	Yes			1	Yes		1.7070707	a2	169
22052	Clinic A	Intervention	No	18-29	Male	1-3 years	No	1	TDF(300)/3TC(300)/EFV(600mg)=TLE	Yes	No	.73770493	.25	Yes		1.7070707	a2	169
22053	Clinic A	Intervention	Yes	>=50	Male	>3 years	No	1	3TC(150) / AZT(300) / NVP(200mg)	Yes			1	Yes		1.7070707	a2	169
22054	Clinic A	Intervention	Yes	40-49	Male	>3 years	No	.5	3TC(150) / AZT(300) / NVP(200mg)	Yes	No	.91256833	.80000001	Yes		1.7070707	a2	169
22055	Clinic A	Intervention	Yes	>=50	Female	>3 years	No	1	TDF(300)/3TC(300)/EFV(600mg)=TLE	Yes	Yes	1	1	Yes		1.7070707	a2	169
22056	Clinic A	Intervention	Yes	30-39	Female	>3 years	No	.5	TDF(300)/3TC(300)/EFV(600mg)=TLE	Yes	No	.90163934	.80000001	Yes		1.7070707	a2	169
22057	Clinic A	Intervention	Yes	>=50	Female	>3 years	No	.5	TDF(300)/3TC(300)/EFV(600mg)=TLE	Yes	Yes	1	.5	Yes		1.7070707	a2	169
22058	Clinic A	Intervention												No	Records not found	1.7070707	a2	169
22059	Clinic A	Intervention	Yes	40-49	Female	3-12 months	No	.5	3TC(150) / AZT(300) / NVP(200mg)	Yes			1	Yes		1.7070707	a2	169
22060	Clinic A	Intervention	Yes	18-29	Male	3-12 months	No	1	TDF(300)/3TC(300)/EFV(600mg)=TLE	Yes			1	Yes		1.7070707	a2	169
22061	Clinic A	Intervention	Yes	40-49	Female	>3 years	No	1	TDF(300)/3TC(300)/EFV(600mg)=TLE	Yes			1	Yes		1.7070707	a2	169
22062	Clinic A	Intervention	No	40-49	Male	>3 years	No	0	TDF(300)/3TC(300)/EFV(600mg)=TLE	Yes	No	.863388	.80000001	Yes		1.7070707	a2	169
22063	Clinic A	Intervention												No	Records not found	1.7070707	a2	169
22064	Clinic A	Intervention												No	Records not found	1.7070707	a2	169
22065	Clinic A	Intervention												No	Records not found	1.7070707	a2	169
22066	Clinic A	Intervention	Yes	40-49	Female	<=90 days	Yes	.5	3TC(150) / AZT(300) / NVP(200mg)	Yes	No	.90163934	.80000001	Yes		1.7070707	a2	169
22067	Clinic A	Intervention	Yes	>=50	Female	3-12 months	No	1	TDF(300)/3TC(300)/EFV(600mg)=TLE	No	No	.17486338	0	Yes		1.7070707	a2	169
22068	Clinic A	Intervention	Yes	>=50	Male	>3 years	No	0	3TC(150) / AZT(300) / NVP(200mg)	Yes			.33333334	Yes		1.7070707	a2	169
22069	Clinic A	Intervention	Yes	30-39	Female	<=90 days	Yes	.5	3TC(150) / AZT(300) / NVP(200mg)	Yes			.25	Yes		1.7070707	a2	169
22070	Clinic A	Intervention	Yes	>=50	Male	>3 years	No	0	3TC(150) / AZT(300) / NVP(200mg)	No			0	Yes		1.7070707	a2	169
22071	Clinic A	Intervention	No	30-39	Female	1-3 years	No	1	TDF(300)/3TC(300)/EFV(600mg)=TLE	Yes	Yes	1	.83333331	Yes		1.7070707	a2	169
22072	Clinic A	Intervention	No	40-49	Male	>3 years	No	.5	3TC(150) / AZT(300) / NVP(200mg)	No			.40000001	Yes		1.7070707	a2	169
22073	Clinic A	Intervention												No	Records not found	1.7070707	a2	169
22074	Clinic A	Intervention	Yes	40-49	Male	<=90 days	Yes	.5	TDF(300)/3TC(300)/EFV(600mg)=TLE	Yes	No	.1693989		Yes		1.7070707	a2	169
22075	Clinic A	Intervention												No	Records not found	1.7070707	a2	169
22076	Clinic A	Intervention												No	Records not found	1.7070707	a2	169
22077	Clinic A	Intervention	No	18-29	Female	<=90 days	Yes	0	TDF(300)/3TC(300)/EFV(600mg)=TLE	Yes	No	.49180329	0	Yes		1.7070707	a2	169
22078	Clinic A	Intervention	Yes	30-39	Female	>3 years	No	1	TDF(300)/3TC(300)/EFV(600mg)=TLE	Yes			.80000001	Yes		1.7070707	a2	169
22079	Clinic A	Intervention	Yes	>=50	Female	>3 years	No	.5	TDF(300)/3TC(300)/EFV(600mg)=TLE	Yes			.80000001	Yes		1.7070707	a2	169
22080	Clinic A	Intervention	Yes	>=50	Male	>3 years	No	1		No			.5	Yes		1.7070707	a2	169
22081	Clinic A	Intervention	No	40-49	Male	>3 years	No	1	TDF(300)/3TC(300)/EFV(600mg)=TLE	Yes			.83333331	Yes		1.7070707	a2	169
22082	Clinic A	Intervention	No	>=50	Male	>3 years	No	.5	TDF(300)/3TC(300)/EFV(600mg)=TLE	Yes	Yes	.99453551	.66666669	Yes		1.7070707	a2	169
22083	Clinic A	Intervention	Yes	>=50	Female	>3 years	No	.5	AZT(300mg)/3TC(150mg) + Efavirenz(600mg)	Yes			1	Yes		1.7070707	a2	169
22084	Clinic A	Intervention	Yes	18-29	Female	<=90 days	Yes	0	TDF(300)/3TC(300)/EFV(600mg)=TLE	Yes			.66666669	Yes		1.7070707	a2	169
22085	Clinic A	Intervention	Yes	40-49	Female	1-3 years	No	.5	TDF(300)/3TC(300)/EFV(600mg)=TLE	Yes			.80000001	Yes		1.7070707	a2	169
22086	Clinic A	Intervention	Yes	40-49	Female	>3 years	No	.5	TDF(300)/3TC(300)/EFV(600mg)=TLE	Yes	No	.8251366	.40000001	Yes		1.7070707	a2	169
22087	Clinic A	Intervention	Yes	>=50	Male	>3 years	No	0	3TC(150) / AZT(300) / NVP(200mg)	No	No	.6557377	.25	Yes		1.7070707	a2	169
22088	Clinic A	Intervention												No	Records not found	1.7070707	a2	169
22089	Clinic A	Intervention	Yes	40-49	Male	>3 years	No	0	TDF(300)/3TC(300)/EFV(600mg)=TLE	Yes	Yes	.97814208	.33333334	Yes		1.7070707	a2	169
22090	Clinic A	Intervention	Yes	>=50	Male	>3 years	No	.5	TDF(300)/3TC(300)/EFV(600mg)=TLE	Yes	Yes	1	1	Yes		1.7070707	a2	169
22091	Clinic A	Intervention	No	>=50	Male	>3 years	No	.5	TDF(300)/3TC(300)/EFV(600mg)=TLE	Yes			.83333331	Yes		1.7070707	a2	169
22092	Clinic A	Intervention	Yes	>=50	Male	1-3 years	No	.5	AZT(300mg)/3TC(150mg) + Efavirenz(600mg)	No	No	.81967211	.25	Yes		1.7070707	a2	169
22093	Clinic A	Intervention												No	Records not found	1.7070707	a2	169
22094	Clinic A	Intervention												No	Records not found	1.7070707	a2	169
22095	Clinic A	Intervention	Yes	40-49	Female	3-12 months	No	0	TDF(300)/3TC(300)/EFV(600mg)=TLE	Yes			.25	Yes		1.7070707	a2	169
22096	Clinic A	Intervention	Yes	40-49	Male	1-3 years	No	.5	3TC(150) / AZT(300) / NVP(200mg)	Yes			.83333331	Yes		1.7070707	a2	169
22097	Clinic A	Intervention	Yes	30-39	Male	1-3 years	No	.5	TDF(300)/3TC(300)/EFV(600mg)=TLE	Yes	No	.8251366	0	Yes		1.7070707	a2	169
22098	Clinic A	Intervention												No	Records not found	1.7070707	a2	169
22099	Clinic A	Intervention												No	Records not found	1.7070707	a2	169
23001	Clinic A	Comparison												No	Records not found	4.8428574	a3	339
23002	Clinic A	Comparison	No	30-39	Female	1-3 years	No	1	TDF(300)/3TC(300)/EFV(600mg)=TLE	Yes	Yes	1	.83333331	Yes		4.8428574	a3	339
23003	Clinic A	Comparison	Yes	30-39	Female	1-3 years	No	.5	TDF(300)/3TC(300)/EFV(600mg)=TLE	Yes			.40000001	Yes		4.8428574	a3	339
23004	Clinic A	Comparison	Yes	30-39	Female	>3 years	No	.5	3TC(150) / AZT(300) / NVP(200mg)	Yes	No	.85245901	.60000002	Yes		4.8428574	a3	339
23005	Clinic A	Comparison												No	Records not found	4.8428574	a3	339
23006	Clinic A	Comparison	No	30-39	Male	3-12 months	No	0	TDF(300)/3TC(300)/EFV(600mg)=TLE	Yes	No	.49180329	0	Yes		4.8428574	a3	339
23007	Clinic A	Comparison												No	Records not found	4.8428574	a3	339
23008	Clinic A	Comparison	No	40-49	Male	1-3 years	No	0	TDF(300)/3TC(300)/EFV(600mg)=TLE	No			0	Yes		4.8428574	a3	339
23009	Clinic A	Comparison												No	Records not found	4.8428574	a3	339
23010	Clinic A	Comparison	No	40-49	Female	>3 years	No	0	TDF(300)/3TC(300)/EFV(600mg)=TLE	Yes	No	.93989068	.40000001	Yes		4.8428574	a3	339
23011	Clinic A	Comparison												No	Records not found	4.8428574	a3	339
23012	Clinic A	Comparison	No	40-49	Male	3-12 months	No		TDF(300)/3TC(300)/EFV(600mg)=TLE	No	No	.81967211	.75	Yes		4.8428574	a3	339
23013	Clinic A	Comparison												No	Records not found	4.8428574	a3	339
23014	Clinic A	Comparison	No	18-29	Female	>3 years	No	0	AZT(300mg)/3TC(150mg) + Efavirenz(600mg)	No			.2	Yes		4.8428574	a3	339
23015	Clinic A	Comparison	No	>=50	Female	1-3 years	No	1	TDF(300)/3TC(300)/EFV(600mg)=TLE	Yes			.60000002	Yes		4.8428574	a3	339
23016	Clinic A	Comparison												No	Records not found	4.8428574	a3	339
23017	Clinic A	Comparison												No	Child	4.8428574	a3	339
23018	Clinic A	Comparison												No	Records not found	4.8428574	a3	339
23019	Clinic A	Comparison	No	30-39	Male	3-12 months	No	0	TDF(300)/3TC(300)/EFV(600mg)=TLE	Yes	No	.77595627	.25	Yes		4.8428574	a3	339
23020	Clinic A	Comparison	No	30-39	Female	3-12 months	No	1	TDF(300)/3TC(300)/EFV(600mg)=TLE	Yes	Yes	.99453551	.66666669	Yes		4.8428574	a3	339
23021	Clinic A	Comparison	No	18-29	Male	<=90 days	Yes	1	TDF(300)/3TC(300)/EFV(600mg)=TLE	Yes	No	.87431693	.80000001	Yes		4.8428574	a3	339
23022	Clinic A	Comparison	No	>=50	Male	>3 years	No	1	3TC(150) / AZT(300) / NVP(200mg)	No			.83333331	Yes		4.8428574	a3	339
23023	Clinic A	Comparison	No	>=50	Male	>3 years	No	.5	TDF(300)/3TC(300)/EFV(600mg)=TLE	No	No	.66666669	.25	Yes		4.8428574	a3	339
23024	Clinic A	Comparison	No	40-49	Female	1-3 years	No	1	TDF(300)/3TC(300)/EFV(600mg)=TLE	Yes	No	.8251366	.60000002	Yes		4.8428574	a3	339
23025	Clinic A	Comparison												No	Records not found	4.8428574	a3	339
23026	Clinic A	Comparison	No	40-49	Male	<=90 days	Yes	1	TDF(300)/3TC(300)/EFV(600mg)=TLE	Yes	Yes	1	1	Yes		4.8428574	a3	339
23027	Clinic A	Comparison	No	30-39	Male	1-3 years	No	0	TDF(300)/3TC(300)/EFV(600mg)=TLE	Yes	No	.90163934	.25	Yes		4.8428574	a3	339
23028	Clinic A	Comparison	No	>=50	Female	1-3 years	No	1	AZT(300mg)/3TC(150mg) + Efavirenz(600mg)	Yes			1	Yes		4.8428574	a3	339
23029	Clinic A	Comparison	No	40-49	Female	>3 years	No	1	TDF(300)/3TC(300)/EFV(600mg)=TLE	No	No	.66666669	.5	Yes		4.8428574	a3	339
23030	Clinic A	Comparison												No	Records not found	4.8428574	a3	339
23031	Clinic A	Comparison	No	40-49	Male	1-3 years	No	0	TDF(300)/3TC(300)/EFV(600mg)=TLE	Yes			.2	Yes		4.8428574	a3	339
23032	Clinic A	Comparison												No	Records not found	4.8428574	a3	339
23033	Clinic A	Comparison	Yes	>=50	Male	1-3 years	No	0	TDF(300) / FTC(200) / EFV(600mg)	Yes	Yes	1	.66666669	Yes		4.8428574	a3	339
23034	Clinic A	Comparison	No	40-49	Male	>3 years	No	1	TDF(300)/3TC(300)/EFV(600mg)=TLE	No	Yes	.99453551	.60000002	Yes		4.8428574	a3	339
23035	Clinic A	Comparison	No	40-49	Female	1-3 years	No	0	TDF(300)/3TC(300)/EFV(600mg)=TLE	No	No	.6557377	0	Yes		4.8428574	a3	339
23036	Clinic A	Comparison												No	Records not found	4.8428574	a3	339
23037	Clinic A	Comparison	No	40-49	Male	1-3 years	No	.5	TDF(300)/3TC(300)/EFV(600mg)=TLE	Yes	Yes	.97814208	.5	Yes		4.8428574	a3	339
23038	Clinic A	Comparison												No	Records not found	4.8428574	a3	339
23039	Clinic A	Comparison	No	30-39	Female	3-12 months	No	1	TDF(300)/3TC(300)/EFV(600mg)=TLE	Yes			.25	Yes		4.8428574	a3	339
23040	Clinic A	Comparison	No	18-29	Female	>3 years	No	0	TDF(300)/3TC(300)/EFV(600mg)=TLE	No	No	.81967211	.60000002	Yes		4.8428574	a3	339
23041	Clinic A	Comparison												No	Records not found	4.8428574	a3	339
23042	Clinic A	Comparison	Yes	30-39	Female	>3 years	No	0	TDF(300)/3TC(300)/EFV(600mg)=TLE	Yes			.25	Yes		4.8428574	a3	339
23043	Clinic A	Comparison	No	18-29	Female	>3 years	No	.5	TDF(300)/3TC(300)/EFV(600mg)=TLE	Yes	Yes	1	.80000001	Yes		4.8428574	a3	339
23044	Clinic A	Comparison												No	Child	4.8428574	a3	339
23045	Clinic A	Comparison	No	>=50	Female	>3 years	No	0	TDF(300) / FTC(200) / EFV(600mg)	Yes	Yes	1	.60000002	Yes		4.8428574	a3	339
23046	Clinic A	Comparison	No	40-49	Female	1-3 years	No	.5	TDF(300)/3TC(300)/EFV(600mg)=TLE	Yes			.83333331	Yes		4.8428574	a3	339
23047	Clinic A	Comparison	No	40-49	Male	<=90 days	Yes	1	TDF(300)/3TC(300)/EFV(600mg)=TLE	Yes			1	Yes		4.8428574	a3	339
23048	Clinic A	Comparison												No	Records not found	4.8428574	a3	339
23049	Clinic A	Comparison	Yes	30-39	Female	>3 years	No	1	TDF(300)/3TC(300)/EFV(600mg)=TLE	No			.5	Yes		4.8428574	a3	339
23050	Clinic A	Comparison	Yes	40-49	Female	>3 years	No	1	TDF(300)/3TC(300)/EFV(600mg)=TLE	Yes			1	Yes		4.8428574	a3	339
23051	Clinic A	Comparison	No	30-39	Male	>3 years	No	0	TDF(300)/3TC(300)/EFV(600mg)=TLE	No	No	.16393442	0	Yes		4.8428574	a3	339
23052	Clinic A	Comparison	Yes	>=50	Male	>3 years	No	1	TDF(300)/3TC(300)/EFV(600mg)=TLE	Yes	Yes	.98907101	.75	Yes		4.8428574	a3	339
23053	Clinic A	Comparison	Yes			1-3 years	No	.5	TDF(300)/3TC(300)/EFV(600mg)=TLE	Yes	No	.87431693	.60000002	Yes		4.8428574	a3	339
23054	Clinic A	Comparison	Yes	>=50	Male	>3 years	No	1	AZT(300mg)/3TC(150mg) + Efavirenz(600mg)	Yes			.5	Yes		4.8428574	a3	339
23055	Clinic A	Comparison	Yes	18-29	Female	>3 years	No	.5	TDF(300)/3TC(300)/EFV(600mg)=TLE	Yes			.66666669	Yes		4.8428574	a3	339
23056	Clinic A	Comparison	Yes	>=50	Female	<=90 days	Yes	1	TDF(300)/3TC(300)/EFV(600mg)=TLE	Yes			.5	Yes		4.8428574	a3	339
23057	Clinic A	Comparison												No	Records not found	4.8428574	a3	339
23058	Clinic A	Comparison												No	Records not found	4.8428574	a3	339
23059	Clinic A	Comparison	No	40-49	Female	>3 years	No	.5	TDF(300)/3TC(300)/EFV(600mg)=TLE	No			.5	Yes		4.8428574	a3	339
23060	Clinic A	Comparison	Yes	18-29	Male	>3 years	No	0	TDF(300)/3TC(300)/EFV(600mg)=TLE	Yes			.25	Yes		4.8428574	a3	339
23061	Clinic A	Comparison	No	>=50	Female	>3 years	No	0	TDF(300)/3TC(300)/EFV(600mg)=TLE	No	No	.16393442	0	Yes		4.8428574	a3	339
23062	Clinic A	Comparison												No	Records not found	4.8428574	a3	339
23063	Clinic A	Comparison	No	30-39	Female	1-3 years	No	1	TDF(300)/3TC(300)/EFV(600mg)=TLE	No	No	.8306011	0	Yes		4.8428574	a3	339
23064	Clinic A	Comparison	No	30-39	Male	1-3 years	No	.5	TDF(300)/3TC(300)/EFV(600mg)=TLE	Yes			.40000001	Yes		4.8428574	a3	339
23065	Clinic A	Comparison	No	>=50	Male	<=90 days	Yes	0	TDF(300)/3TC(300)/EFV(600mg)=TLE	Yes			.80000001	Yes		4.8428574	a3	339
23066	Clinic A	Comparison	No	30-39	Female	<=90 days	Yes	0	3TC(150) / AZT(300) / NVP(200mg)	Yes	No	.77595627	.5	Yes		4.8428574	a3	339
23067	Clinic A	Comparison	No	40-49	Male	>3 years	No	1	TDF(300)/3TC(300)/EFV(600mg)=TLE	Yes	No	.91256833	.2	Yes		4.8428574	a3	339
23068	Clinic A	Comparison	No	30-39	Male	>3 years	No	.5	TDF(300)/3TC(300)/EFV(600mg)=TLE	No	No	.32786885	0	Yes		4.8428574	a3	339
23069	Clinic A	Comparison	No	40-49	Female	>3 years	No	0	TDF(300)/3TC(300)/EFV(600mg)=TLE	Yes	No	.92349726	0	Yes		4.8428574	a3	339
23070	Clinic A	Comparison	Yes	40-49	Male	>3 years	No	1	TDF(300)/3TC(300)/EFV(600mg)=TLE	No	No	.66666669	.60000002	Yes		4.8428574	a3	339
