# Supplementary material for: Pilot study of a multi-pronged intervention using social norms and priming to improve adherence to antiretroviral therapy and retention in care among adults living with HIV in Tanzania
Source: PLoS One. 2017 May 9;12(5):e0177394. doi: 10.1371/journal.pone.0177394 (PMC5423659; doi:10.1371/journal.pone.0177394)
Supplement: S3 Data — (CSV) [file pone.0177394.s003.csv]

Variable	Title
survey	Survey type
site	Clinic
num	Individual
age	Age
sex	Sex
q1	Staff support treatment goals
q2	Staff support life goals
q3	Enjoy being at the clinic
q4	Unanswered questions today
q5	Given instruction by pharmacist today
q6	Understanding of instructions
q7	Likelihood of attending scheduled visit
q8	Likelihood of taking all ART this month
q9	Likelihood of others taking all ART this month
q10	Other patients support me
q11	Satisfaction with services and care
q14	Viewed poster in the past 6 months
q18	Received pillbox or calendar
q20_a	Clinic A: Use of calendar
q20_b	Clinic B: Use of pill box
q21	Recall the Baobab message or image
