# Supplementary material for: Pilot study of a multi-pronged intervention using social norms and priming to improve adherence to antiretroviral therapy and retention in care among adults living with HIV in Tanzania
Source: PLoS One. 2017 May 9;12(5):e0177394. doi: 10.1371/journal.pone.0177394 (PMC5423659; doi:10.1371/journal.pone.0177394)
Supplement: S4 Data — (CSV) [file pone.0177394.s004.csv]

survey	site	num	age	sex	q1	q2	q3	q4	q5	q6	q7	q8	q9	q10	q11	q14	q18	q20_a	q20_b	q21
Baseline	Clinic A	1	41	Male	Supportive	Supportive	Disagree	Yes	No		Definitely	Definitely	Most	Agree	Satisfied
Baseline	Clinic A	1	64	Male	Very supportive	Very supportive	Agree	No	No		Definitely	Definitely	Some	Strongly agree	Very satisfied
Baseline	Clinic A	2	48	Male	Supportive	Supportive	Strongly agree	No	No		Definitely	Not sure	Some	Strongly agree	Very satisfied
Baseline	Clinic A	2	40	Female	Very supportive	Not supportive	Disagree	No	No		Definitely	Definitely	Not sure	Agree	Very satisfied
Baseline	Clinic A	3	48	Male	Supportive	Supportive	Agree	Yes	Yes	Understood all	Not sure	Definitely	Not sure	Disagree	Satisfied
Baseline	Clinic A	3	40	Male	Supportive	Supportive	Agree	No	Yes	Understood all	Definitely	Definitely	Most	Agree	Very satisfied
Baseline	Clinic A	4	54	Female	Very supportive	Not supportive	Agree	No	No		Definitely	Definitely	Some	Agree	Very satisfied
Baseline	Clinic A	4	33	Male	Supportive	Not supportive	Agree	No	No		Definitely	Definitely	Most	Agree	Very satisfied
Baseline	Clinic A	5	30	Male	Supportive	Not supportive	Agree	Yes	Yes	Understood all	Definitely	Definitely	Not sure	Disagree	Satisfied
Baseline	Clinic A	5	56	Male	Very supportive	Very supportive	Agree	No	No		Definitely	Definitely	Most	Strongly agree	Very satisfied
Baseline	Clinic A	6	36	Female	Very supportive	Supportive	Strongly agree	No	No		Definitely	Definitely	Most	Strongly disagree	Very satisfied
Baseline	Clinic A	6	35	Female	Supportive	Supportive	Agree	Yes	No		Definitely	Definitely	Some	Strongly agree	Satisfied
Baseline	Clinic A	7	49	Female	Very supportive	Not supportive	Strongly agree	No	No		Definitely	Definitely	Not sure	Agree	Very satisfied
Baseline	Clinic A	7	30	Female	Supportive	Not supportive	Agree	Yes	No		Definitely	Definitely	Some	Strongly disagree	Very satisfied
Baseline	Clinic A	8	35	Female	Supportive	Supportive	Agree	No	No		Not sure	Definitely	Not sure	Disagree	Satisfied
Baseline	Clinic A	8	41	Female	Very supportive	Not supportive	Agree	Yes	No		Definitely	Definitely	Some	Agree	Very satisfied
Baseline	Clinic A	9	38	Female	Very supportive	Not supportive	Strongly agree	No	Yes	Understood all	Definitely	Definitely	Most	Agree	Very satisfied
Baseline	Clinic A	9	35	Female	Very supportive	Supportive	Agree	No	Yes	Understood all	Definitely	Definitely	Some	Strongly agree	Unsatisfied
Baseline	Clinic A	10	40	Male	Supportive	Not supportive	Disagree	Yes	Yes	Understood all	Definitely	Definitely	Not sure	Disagree	Satisfied
Baseline	Clinic A	10	55	Female	Supportive	Not supportive	Agree	No	No		Definitely	Definitely	Not sure	Strongly disagree	Satisfied
Baseline	Clinic A	11	39	Female	Supportive	Not supportive	Agree	No	No		Definitely	Definitely	Most	Disagree	Very satisfied
Baseline	Clinic A	12	43	Female	Supportive	Supportive	Agree	No	Yes	Understood all	Definitely	Definitely	Not sure	Agree	Satisfied
Baseline	Clinic A	13	41	Female	Very supportive	Very supportive	Strongly agree	Yes	No		Definitely	Definitely	Some	Strongly agree	Very satisfied
Baseline	Clinic A	14	33	Female	Very supportive	Not supportive	Agree	No	No		Definitely	Definitely	Most	Strongly disagree	Very satisfied
Baseline	Clinic A	15	49	Female	Supportive	Not supportive	Agree	No	Yes	Understood all	Definitely	Definitely	Not sure	Agree	Very satisfied
Baseline	Clinic A	16	45	Female	Very supportive	Not supportive	Strongly agree	No	No		Definitely	Not sure	Some	Strongly agree	Very satisfied
Baseline	Clinic A	17	40	Female	Supportive	Not supportive	Strongly disagree	No	No		Definitely	Definitely	Some	Strongly disagree	Satisfied
Baseline	Clinic A	18	33	Female	Very supportive	Not supportive	Strongly disagree	Yes	Yes	Understood all	Definitely	Definitely	Few	Strongly agree	Very satisfied
Baseline	Clinic A	19	40	Female	Very supportive	Very supportive	Agree	No	Yes	Understood all	Not sure	Definitely	Most	Strongly agree	Very satisfied
Baseline	Clinic A	20	50	Female	Very supportive	Supportive	Strongly agree	Yes	Yes	Understood all	Definitely	Definitely	Few	Strongly agree	Very satisfied
Baseline	Clinic A	21	28	Female	Supportive	Not supportive	Disagree	Yes	No		Definitely	Definitely	Not sure	Strongly disagree	Satisfied
Baseline	Clinic A	22	46	Female	Very supportive	Not supportive	Agree	Yes	No		Definitely	Definitely	Not sure	Agree	Satisfied
Baseline	Clinic A	23	54	Male	Supportive	Not supportive	Strongly disagree	Yes	Yes	Understood all	Definitely	Definitely	Few	Strongly agree	Satisfied
Baseline	Clinic A	24	37	Male	Very supportive	Supportive	Strongly agree	No	Yes	Understood all	Not sure	Definitely	Most	Strongly agree	Very satisfied
Baseline	Clinic A	25	55	Female	Very supportive	Not supportive	Agree	No	Yes	Understood all	Definitely	Definitely	Most	Strongly agree	Satisfied
Baseline	Clinic A	26	35	Male	Very supportive	Supportive	Strongly disagree	Yes	Yes	Understood all	Definitely	Definitely	Most	Strongly agree	Very satisfied
Baseline	Clinic A	27	58	Male	Very supportive	Not supportive	Agree	Yes	Yes	Understood all	Definitely	Definitely	Some	Strongly disagree	Satisfied
Baseline	Clinic A	28	52	Female	Not supportive	Not supportive	Agree	Yes	Yes	Understood all	Definitely	Definitely	Some	Strongly disagree	Satisfied
Baseline	Clinic A	29	57	Female	Very supportive	Not supportive	Strongly agree	No	No		Definitely	Definitely	Some	Strongly agree	Very satisfied
Baseline	Clinic A	30	40	Female	Not supportive	Not supportive	Strongly agree	Yes	No		Definitely	Definitely	Most	Strongly disagree	Very satisfied
Baseline	Clinic A	31	40	Female	Very supportive	Not supportive	Agree	No	No		Definitely	Definitely	Some	Agree	Satisfied
Baseline	Clinic A	32	42	Female	Supportive	Not supportive	Agree	Yes	No		Definitely	Definitely	Most	Disagree	Very satisfied
Baseline	Clinic A	33	41	Female	Supportive	Not supportive	Agree	No	Yes	Understood all	Definitely	Definitely	Not sure	Agree	Satisfied
Baseline	Clinic A	34	27	Male	Supportive	Supportive	Agree	No	No		Definitely	Definitely	Few	Agree	Satisfied
Baseline	Clinic A	35	30	Female	Supportive	Supportive	Agree	No	Yes	Understood all	Definitely	Definitely	Not sure	Disagree	Very satisfied
Baseline	Clinic A	36	36	Female	Supportive	Very supportive	Agree	Yes	Yes	Understood all	Definitely	Definitely	Not sure	Agree	Satisfied
Baseline	Clinic A	37	40	Male	Supportive	Not supportive	Disagree	No	No		Definitely	Definitely	Few	Agree	Satisfied
Baseline	Clinic A	38	40	Female	Very supportive	Supportive	Agree	Yes	Yes	Understood all	Definitely	Definitely	Most	Agree	Satisfied
Baseline	Clinic A	39	26	Male	Supportive	Supportive	Strongly agree	No	Yes	Understood all	Definitely	Definitely	Not sure	Agree	Very satisfied
Baseline	Clinic A	40	28	Male	Supportive	Supportive	Agree	Yes	No		Definitely	Definitely	Not sure	Agree	Satisfied
Baseline	Clinic A	41	23	Female	Very supportive	Supportive	Disagree	No	No		Definitely	Definitely	Most	Agree	Satisfied
Baseline	Clinic A	42	44	Male	Supportive	Supportive	Agree	No	No		Definitely	Not sure	Few	Agree	Satisfied
Baseline	Clinic A	43	36	Female	Supportive	Supportive	Agree	No	No		Definitely	Definitely	Not sure	Agree	Satisfied
Baseline	Clinic A	44	32	Male	Not supportive	Supportive	Agree	Yes	No		Not sure	Definitely	Not sure	Disagree	Satisfied
Baseline	Clinic A	45	23	Female	Very supportive	Not supportive	Disagree	Yes	No		Definitely	Definitely	Not sure	Strongly disagree	Very satisfied
Baseline	Clinic A	46	30	Female	Supportive	Not supportive	Agree	No	No		Not sure	Definitely	Not sure	Strongly disagree	Unsatisfied
Baseline	Clinic A	47	34	Male	Supportive	Supportive	Agree	No	Yes	Understood all	Definitely	Definitely	Not sure	Disagree	Very unsatisfied
Baseline	Clinic A	48	48	Female	Very supportive	Not supportive	Agree	No	Yes	Understood all	Definitely	Definitely	Most	Agree	Very satisfied
Baseline	Clinic A	49	30	Female	Supportive	Not supportive	Agree	No	No		Definitely	Definitely	Not sure	Disagree	Satisfied
Baseline	Clinic A	50	33	Female	Very supportive	Very supportive	Agree	Yes	Yes	Understood all	Definitely	Definitely	Not sure	Strongly agree	Very satisfied
Baseline	Clinic A	51	20	Female	Supportive	Not supportive	Strongly agree	No	Yes	Understood all	Definitely	Definitely	Not sure	Agree	Satisfied
Baseline	Clinic A	52	45	Male	Supportive	Supportive	Agree	Yes	Yes	Understood all	Definitely	Definitely	Most	Agree	Satisfied
Baseline	Clinic A	53	42	Male	Supportive	Not supportive	Disagree	Yes	No		Not sure	Definitely	Not sure	Agree	Satisfied
Baseline	Clinic A	54	28	Female	Supportive	Supportive	Agree	No	No		Definitely	Definitely	Not sure	Disagree	Satisfied
Baseline	Clinic A	55	25	Female	Very supportive	Supportive	Agree	No	Yes	Understood all	Definitely	Definitely	Not sure	Agree	Satisfied
Baseline	Clinic A	56	44	Female	Supportive	Not supportive	Agree	No	No		Definitely	Definitely	Some	Strongly disagree	Very satisfied
Baseline	Clinic A	57	30	Female	Very supportive	Supportive	Agree	Yes	No		Definitely	Definitely	Some	Strongly agree	Very satisfied
Baseline	Clinic A	58	41	Female	Very supportive	Not supportive	Agree	No	No		Definitely	Not sure	Most	Strongly disagree	Satisfied
Baseline	Clinic A	59	32	Female	Supportive	Supportive	Agree	Yes	Yes	Understood all	Definitely	Definitely	Some	Agree	Satisfied
Baseline	Clinic A	60	35	Male	Supportive	Not supportive	Strongly disagree	Yes	Yes	Understood all	Definitely	Definitely	Some	Strongly disagree	Satisfied
Baseline	Clinic A	61	47	Male	Very supportive	Not supportive	Agree	No	Yes	Understood all	Definitely	Definitely	Not sure	Strongly disagree	Satisfied
Baseline	Clinic A	62	47	Female	Very supportive	Supportive	Agree	No	Yes	Understood all	Definitely	Definitely	Not sure	Disagree	Satisfied
Baseline	Clinic A	63	40	Male	Supportive	Not supportive	Strongly agree	Yes	Yes	Understood all	Definitely	Definitely	Some	Strongly disagree	Satisfied
Baseline	Clinic A	64	57	Female	Very supportive	Not supportive	Strongly agree	No	Yes	Understood all	Definitely	Definitely	Some	Strongly disagree	Satisfied
Baseline	Clinic A	65	60	Female	Very supportive	Not supportive	Strongly agree	No	Yes	Understood all	Definitely	Definitely	Not sure	Agree	Satisfied
Baseline	Clinic A	66	28	Female	Very supportive	Not supportive	Agree	No	Yes	Understood all	Not sure	Definitely	Most	Disagree	Satisfied
Baseline	Clinic A	67	50	Male	Not supportive	Not supportive	Agree	No	Yes	Understood all	Definitely	Definitely	Some	Strongly agree	Satisfied
Baseline	Clinic A	68	53	Female	Very supportive	Not supportive	Agree	Yes	No		Definitely	Definitely	Few	Strongly disagree	Satisfied
Baseline	Clinic A	69	36	Female	Very supportive	Not supportive	Strongly agree	Yes	Yes	Understood all	Not sure	Definitely	Some	Strongly disagree	Satisfied
Baseline	Clinic A	70	32	Female	Supportive	Supportive	Agree	Yes	No		Definitely	Definitely	Not sure	Agree	Satisfied
Baseline	Clinic A	71	50	Male	Supportive	Not supportive	Agree	Yes	Yes	Understood all	Definitely	Definitely	Most	Disagree	Satisfied
Baseline	Clinic A	72	50	Female	Supportive	Supportive	Agree	No	Yes	Understood all	Definitely	Definitely	Not sure	Agree	Satisfied
Baseline	Clinic A	73	65	Male	Very supportive	Not supportive	Agree	Yes	No		Definitely	Definitely	Most	Disagree	Satisfied
Baseline	Clinic A	74	45	Male	Supportive	Supportive	Disagree	Yes	No		Definitely	Definitely	Most	Agree	Satisfied
Baseline	Clinic A	75	30	Male	Not supportive	Not supportive	Disagree	No	No		Definitely	Definitely	Most	Disagree	Neither satisfied/dissatisfied
Baseline	Clinic A	76	40	Male	Supportive	Supportive	Agree	No	No		Definitely	Definitely	Not sure	Disagree	Satisfied
Baseline	Clinic A	77	47	Male	Supportive	Very supportive	Strongly disagree	No	Yes	Understood all	Definitely	Definitely	Most	Disagree	Satisfied
Baseline	Clinic A	78	59	Female	Supportive	Not supportive	Agree	No	Yes	Understood all	Definitely	Definitely	Most	Agree	Satisfied
Baseline	Clinic A	79	42	Female	Supportive	Not supportive	Disagree	No	No		Definitely	Definitely	Most	Agree	Satisfied
Baseline	Clinic A	80	32	Female	Very supportive	Not supportive	Agree	No	No		Definitely	Definitely	Not sure	Strongly agree	Satisfied
Baseline	Clinic A	81	28	Male	Supportive	Supportive	Agree	No	No		Definitely	Definitely	Not sure	Strongly agree	Satisfied
Baseline	Clinic A	82	30	Female	Supportive	Supportive	Agree	No	Yes	Understood all	Definitely	Definitely	Most	Agree	Satisfied
Baseline	Clinic A	83	56	Female	Supportive	Not supportive	Agree	No	No		Definitely	Definitely	Not sure	Agree	Satisfied
Baseline	Clinic A	84	46	Male	Supportive	Supportive	Disagree	No	No		Definitely	Definitely	Not sure	Strongly agree	Neither satisfied/dissatisfied
Baseline	Clinic A	85	34	Male	Very supportive	Not supportive	Agree	No	Yes	Understood all	Definitely	Definitely	Not sure	Agree	Satisfied
Baseline	Clinic A	86	50	Female	Supportive	Supportive	Agree	Yes	No		Definitely	Definitely	Most	Agree	Very satisfied
Baseline	Clinic A	87	50	Male	Supportive	Not supportive	Agree	Yes	Yes	Understood all	Definitely	Definitely	Not sure	Disagree	Satisfied
Baseline	Clinic A	88	59	Female	Not supportive	Not supportive	Agree	No	Yes	Understood all	Not sure	Definitely	Not sure	Disagree	Satisfied
Baseline	Clinic A	89	47	Female	Supportive	Supportive	Agree	No	No		Definitely	Definitely	Not sure	Agree	Satisfied
Baseline	Clinic A	90	58	Female	Supportive	Not supportive	Strongly agree	Yes	Yes	Understood some	Definitely	Definitely	Most	Agree	Very satisfied
Baseline	Clinic B	1	24	Male	Very supportive	Supportive	Agree	Yes	Yes	Understood all	Definitely	Definitely	Most	Agree	Satisfied
Baseline	Clinic B	1	52	Male	Very supportive	Supportive	Strongly agree	No	Yes	Understood all	Definitely	Definitely	Most	Agree	Very satisfied
Baseline	Clinic B	2	25	Male	Supportive	Not supportive	Agree	No	Yes	Understood all	Definitely	Definitely	Not sure	Strongly agree	Very satisfied
Baseline	Clinic B	2	35	Male	Supportive	Supportive	Disagree	Yes	No		Definitely	Definitely	Few	Disagree	Unsatisfied
Baseline	Clinic B	3	45	Male	Very supportive	Very supportive	Agree	No	Yes	Understood all	Not sure	Definitely	Most	Strongly agree	Very satisfied
Baseline	Clinic B	3	28	Male	Supportive	Not supportive	Agree	No	Yes	Understood some	Definitely	Not sure	Some	Agree	Satisfied
Baseline	Clinic B	4	42	Male	Very supportive	Not supportive	Strongly agree	Yes	Yes	Understood all	Definitely	Definitely	Some	Strongly agree	Very satisfied
Baseline	Clinic B	4	56	Male	Supportive	Not supportive	Agree	Yes	No		Definitely	Definitely	Not sure	Agree	Satisfied
Baseline	Clinic B	5	21	Female	Supportive	Supportive	Agree	Yes	No		Definitely	Definitely	Not sure	Agree	Very satisfied
Baseline	Clinic B	5	57	Male	Very supportive	Not supportive	Strongly agree	Yes	No		Definitely	Definitely	Some	Strongly agree	Very satisfied
Baseline	Clinic B	6	33	Female	Supportive	Supportive	Agree	No	No		Definitely	Definitely	Not sure	Strongly agree	Satisfied
Baseline	Clinic B	6	32	Male	Very supportive	Supportive	Strongly disagree	No	Yes	Understood all	Definitely	Definitely	Some	Disagree	Very satisfied
Baseline	Clinic B	7	45	Female	Supportive	Not supportive	Agree	No	No		Definitely	Definitely	Not sure	Disagree	Very satisfied
Baseline	Clinic B	7	36	Male	Very supportive	Very supportive	Strongly agree	Yes	No		Definitely	Definitely	Some	Strongly disagree	Very satisfied
Baseline	Clinic B	8	66	Male	Very supportive	Not supportive	Agree	Yes	Yes	Understood all	Definitely	Definitely	Most	Agree	Very satisfied
Baseline	Clinic B	8	24	Male	Very supportive	Supportive	Strongly agree	No	No		Definitely	Definitely	Few	Agree	Satisfied
Baseline	Clinic B	9	40	Male	Very supportive	Supportive	Strongly disagree	Yes	No		Definitely	Definitely	Some	Strongly disagree	Satisfied
Baseline	Clinic B	9	65	Female	Supportive	Not supportive	Disagree	No	Yes	Understood all	Definitely	Definitely	Few	Disagree	Satisfied
Baseline	Clinic B	10	25	Female	Very supportive	Not supportive	Strongly agree	No	Yes	Understood all	Definitely	Definitely	Most	Strongly disagree	Very satisfied
Baseline	Clinic B	10	41	Male	Very supportive	Supportive	Disagree	Yes	Yes	Understood all	Definitely	Definitely	Not sure	Strongly disagree	Satisfied
Baseline	Clinic B	11	39	Male	Very supportive	Supportive	Strongly agree	No	Yes	Understood all	Definitely	Definitely	Not sure	Strongly disagree	Very satisfied
Baseline	Clinic B	11	27	Male	Very supportive	Very supportive	Strongly agree	No	No		Definitely	Definitely	Some	Strongly agree	Very satisfied
Baseline	Clinic B	12	69	Female	Very supportive	Not supportive	Strongly agree	No	No		Definitely	Definitely	Some	Strongly agree	Very satisfied
Baseline	Clinic B	12	22	Female	Very supportive	Not supportive	Strongly disagree	No	No		Definitely	Definitely	Not sure	Disagree	Satisfied
Baseline	Clinic B	13	40	Female	Supportive	Not supportive	Agree	No	No		Definitely	Definitely	Not sure	Disagree	Satisfied
Baseline	Clinic B	13	36	Male	Supportive	Not supportive	Agree	No	Yes	Understood all	Definitely	Definitely	Most	Agree	Satisfied
Baseline	Clinic B	14	42	Female	Very supportive	Not supportive	Agree	Yes	No		Not sure	Definitely	Most	Agree	Very satisfied
Baseline	Clinic B	14	40	Male	Supportive	Supportive	Agree	Yes	No		Definitely	Definitely	Not sure	Disagree	Satisfied
Baseline	Clinic B	15	40	Male	Very supportive	Not supportive	Agree	No	Yes	Understood all	Definitely	Definitely	Most	Strongly agree	Very satisfied
Baseline	Clinic B	15	25	Female	Supportive	Not supportive	Disagree	Yes	No		Not sure	Definitely	Few	Disagree	Satisfied
Baseline	Clinic B	16	30	Male	Supportive	Not supportive	Agree	Yes	No		Definitely	Definitely	Few	Disagree	Satisfied
Baseline	Clinic B	16	48	Female	Supportive	Not supportive	Strongly disagree	No	No		Definitely	Definitely	Not sure	Disagree	Satisfied
Baseline	Clinic B	17	34	Male	Supportive	Supportive	Disagree	No	No		Definitely	Definitely	Most	Agree	Satisfied
Baseline	Clinic B	17	43	Male	Supportive	Supportive	Agree	No	Yes	Understood all	Definitely	Definitely	Some	Disagree	Satisfied
Baseline	Clinic B	18	29	Female	Supportive	Supportive	Strongly disagree	Yes	Yes	Understood all	Definitely	Definitely	Not sure	Agree	Satisfied
Baseline	Clinic B	18	43	Male	Supportive	Not supportive	Agree	Yes	Yes	Understood all	Definitely	Not sure	Not sure	Agree
Baseline	Clinic B	19	25	Female	Not supportive	Supportive	Agree	No	Yes	Understood all	Definitely	Definitely	Most	Agree	Satisfied
Baseline	Clinic B	19	58	Male	Supportive	Supportive	Agree	No	No		Definitely	Definitely	Few	Disagree	Satisfied
Baseline	Clinic B	20	28	Female	Supportive	Supportive	Agree	No	No		Definitely	Definitely	Not sure	Agree	Satisfied
Baseline	Clinic B	20	38	Male	Very supportive	Not supportive	Agree	Yes	Yes	Understood all	Definitely	Definitely	Most	Agree	Satisfied
Baseline	Clinic B	21	42	Male	Supportive	Supportive	Strongly disagree	Yes	Yes	Understood all	Definitely	Not sure	Not sure	Strongly disagree	Satisfied
Baseline	Clinic B	21	20	Male	Very supportive	Supportive	Disagree	No	Yes	Understood all	Definitely	Definitely	Not sure	Disagree	Satisfied
Baseline	Clinic B	22	30	Female	Very supportive	Not supportive	Agree	No	Yes	Understood all	Definitely	Definitely	Not sure	Disagree	Satisfied
Baseline	Clinic B	22	39	Male	Supportive	Supportive	Agree	No	Yes	Understood all	Definitely	Definitely	Most	Disagree	Satisfied
Baseline	Clinic B	23	21	Female	Supportive	Not supportive	Agree	Yes	Yes	Understood all	Definitely	Definitely	Not sure	Disagree	Satisfied
Baseline	Clinic B	23	26	Female	Supportive	Very supportive	Agree	Yes	No		Definitely	Definitely	Most	Strongly agree	Satisfied
Baseline	Clinic B	24	50	Female	Supportive	Not supportive	Agree	No	No		Definitely	Definitely	Most	Disagree	Satisfied
Baseline	Clinic B	24	31	Female	Supportive	Not supportive	Strongly disagree	Yes	No		Definitely	Definitely	Few	Strongly disagree	Satisfied
Baseline	Clinic B	25	40	Female	Not supportive	Supportive	Agree	No	Yes	Understood all	Definitely	Definitely	Few	Agree	Satisfied
Baseline	Clinic B	25	40	Male	Very supportive	Supportive	Agree	No	Yes	Understood all	Not sure	Definitely	Most	Strongly agree	Satisfied
Baseline	Clinic B	26	33	Female	Very supportive	Supportive	Strongly agree	No	Yes	Understood all	Definitely	Definitely	Some	Strongly agree	Very satisfied
Baseline	Clinic B	26	47	Female	Supportive	Supportive	Agree	Yes	No		Definitely	Definitely	Not sure	Agree	Satisfied
Baseline	Clinic B	27	28	Male	Very supportive	Supportive	Agree	No	No		Definitely	Definitely	Few	Strongly agree	Very satisfied
Baseline	Clinic B	27	42	Male	Supportive	Not supportive	Strongly disagree	No	No		Definitely	Definitely	Most	Disagree	Satisfied
Baseline	Clinic B	28	83	Male	Supportive	Supportive	Agree	No	Yes	Understood all	Definitely	Definitely	Not sure	Agree	Satisfied
Baseline	Clinic B	28	20	Female	Very supportive	Not supportive	Strongly agree	No	No		Definitely	Definitely	Not sure	Strongly disagree	Very satisfied
Baseline	Clinic B	29	31	Male	Very supportive	Very supportive	Strongly agree	No	Yes	Understood some	Definitely	Definitely	Most	Agree	Satisfied
Baseline	Clinic B	29	46	Female	Supportive	Not supportive	Agree	Yes	No		Definitely	Definitely	Most	Agree	Very satisfied
Baseline	Clinic B	30	32	Female	Supportive	Supportive	Agree	Yes	No		Definitely	Definitely	Not sure	Agree	Satisfied
Baseline	Clinic B	30	45	Female	Very supportive	Supportive	Strongly agree	No	No		Definitely	Definitely	Not sure	Strongly disagree	Very satisfied
Baseline	Clinic B	31	26	Female	Very supportive	Supportive	Agree	Yes	Yes	Understood all	Definitely	Definitely	Few	Disagree	Very satisfied
Baseline	Clinic B	31	45	Male	Supportive	Supportive	Strongly agree	No	Yes	Understood some	Definitely	Definitely	Most	Agree	Very satisfied
Baseline	Clinic B	32	22	Female	Not supportive	Not supportive	Agree	Yes	No		Definitely	Definitely	Some	Agree	Satisfied
Baseline	Clinic B	32	52	Male	Supportive	Supportive	Strongly agree	Yes	Yes	Understood all	Definitely	Definitely	Not sure	Strongly agree	Satisfied
Baseline	Clinic B	33	43	Female	Supportive	Not supportive	Agree	No	No		Definitely	Definitely	Few	Agree	Satisfied
Baseline	Clinic B	33	30	Female	Very supportive	Supportive	Agree	No	Yes	Understood all	Definitely	Definitely	Most	Agree	Very satisfied
Baseline	Clinic B	34	45	Male	Supportive	Supportive	Agree	Yes	Yes	Understood all	Definitely	Definitely	Most	Disagree	Satisfied
Baseline	Clinic B	34	34	Female	Supportive	Supportive	Agree	No	Yes	Understood all	Definitely	Definitely	Some	Strongly agree	Satisfied
Baseline	Clinic B	35	38	Male	Supportive	Not supportive	Strongly agree	No	Yes	Understood all	Definitely	Not sure	Not sure	Strongly disagree	Very satisfied
Baseline	Clinic B	35	42	Female	Supportive	Very supportive	Agree	No	Yes	Understood all	Definitely	Definitely	Most	Agree	Very satisfied
Baseline	Clinic B	36	27	Female	Very supportive	Not supportive	Agree	No	Yes	Understood all	Definitely	Definitely	Some	Disagree	Satisfied
Baseline	Clinic B	36	39	Female	Supportive	Supportive	Agree	No	No		Definitely	Definitely	Not sure	Agree	Satisfied
Baseline	Clinic B	37	45	Male	Very supportive	Supportive	Strongly agree	No	Yes	Understood all	Definitely	Definitely	Some	Strongly disagree	Satisfied
Baseline	Clinic B	37	47	Male	Supportive	Not supportive	Disagree	No	Yes	Understood all	Definitely	Definitely	Most	Agree	Very satisfied
Baseline	Clinic B	38	26	Female	Supportive	Supportive	Agree	No	No		Definitely	Definitely	Most	Agree	Satisfied
Baseline	Clinic B	38	20	Female	Supportive	Not supportive	Strongly agree	No	Yes	Understood all	Definitely	Definitely	Not sure	Agree	Very satisfied
Baseline	Clinic B	39	49	Female	Very supportive	Supportive	Strongly agree	No	Yes	Understood all	Definitely	Definitely	Most	Strongly agree	Very satisfied
Baseline	Clinic B	39	48	Female	Very supportive	Supportive	Agree	No	No		Definitely	Definitely	Most	Strongly agree	Satisfied
Baseline	Clinic B	40	25	Female	Very supportive	Supportive	Strongly agree	No	No		Definitely	Definitely	Not sure	Strongly agree	Very satisfied
Baseline	Clinic B	40	62	Female	Supportive	Supportive	Agree	No	Yes	Understood all	Definitely	Definitely	Not sure	Agree	Very satisfied
Baseline	Clinic B	41	41	Male	Supportive	Not supportive	Agree	No	No		Definitely	Definitely	Not sure	Disagree	Satisfied
Baseline	Clinic B	41	47	Male	Very supportive	Not supportive	Strongly agree	Yes	No		Definitely	Not sure	Most	Disagree	Satisfied
Baseline	Clinic B	42	38	Female	Very supportive	Not supportive	Agree	Yes	Yes	Understood all	Definitely	Definitely	Most	Agree	Satisfied
Baseline	Clinic B	42	45	Male	Very supportive	Not supportive	Strongly disagree	No	Yes	Understood all	Definitely	Definitely	Most	Disagree	Satisfied
Baseline	Clinic B	43	42	Male	Very supportive	Not supportive	Strongly agree	No	No		Definitely	Definitely	Most	Strongly agree	Satisfied
Baseline	Clinic B	43	40	Female	Very supportive	Supportive	Agree	No	Yes	Understood all	Definitely	Definitely	Not sure	Agree	Satisfied
Baseline	Clinic B	44	48	Male	Supportive	Not supportive	Disagree	Yes	No		Definitely	Definitely	Not sure	Disagree	Unsatisfied
Baseline	Clinic B	45	35	Female	Very supportive	Supportive	Agree	Yes	Yes	Understood all	Definitely	Definitely	Not sure	Agree	Satisfied
Baseline	Clinic B	46	29	Female	Very supportive	Supportive	Strongly agree	Yes	Yes	Understood all	Definitely	Definitely	Not sure	Agree	Satisfied
Endline	Clinic A	1	62	Male	Supportive	Supportive	Agree	Yes	No		Definitely	Definitely	Some	Strongly disagree	Very satisfied	Yes	No
Endline	Clinic A	2	63	Male	Very supportive	Not supportive	Agree	No	Yes	Understood all	Definitely	Definitely	Most	Strongly disagree	Very satisfied	No	No
Endline	Clinic A	3	40	Female	Very supportive	Supportive	Strongly agree	No	Yes	Understood all	Definitely	Definitely	Most	Strongly disagree	Very satisfied	No	No
Endline	Clinic A	4	44	Female	Very supportive	Not supportive	Agree	No	Yes	Understood all	Definitely	Definitely	Some	Strongly disagree	Satisfied	No	No
Endline	Clinic A	5	50	Female	Very supportive	Not supportive	Agree	Yes	No		Definitely	Definitely	Most	Agree	Very satisfied	No	No
Endline	Clinic A	6	65	Female	Very supportive	Not supportive	Strongly disagree	No	Yes	Understood all	Definitely	Definitely	Not sure	Strongly disagree	Very satisfied	Yes	No
Endline	Clinic A	7	67	Female	Very supportive	Supportive	Agree	No	Yes	Understood all	Definitely	Definitely	Not sure	Strongly agree	Very satisfied	Yes	No
Endline	Clinic A	8	35	Female	Very supportive	Supportive	Strongly disagree	No	Yes	Understood all	Definitely	Definitely	Most	Strongly disagree	Very satisfied	Yes	No
Endline	Clinic A	9	65	Female	Supportive	Supportive	Strongly agree	No	Yes	Understood all	Definitely	Definitely	Most	Strongly agree	Very satisfied	Yes	Yes	Keep track of appointments/other commitments		No
Endline	Clinic A	10	49	Male	Very supportive	Not supportive	Strongly agree	No	Yes	Understood all	Definitely	Definitely	Some	Strongly agree	Very satisfied	Yes	No
Endline	Clinic A	11	31	Male	Supportive	Not supportive	Strongly disagree	Yes	No		Definitely	Definitely	Most	Agree	Neither satisfied/dissatisfied	No	No
Endline	Clinic A	12	38	Female	Very supportive	Not supportive	Disagree	Yes	Yes	Understood all	Definitely	Definitely	Some	Strongly disagree	Unsatisfied	No	No
Endline	Clinic A	13	66	Female	Supportive	Not supportive	Strongly disagree	No	No		Definitely	Definitely	Some	Agree	Satisfied	No	No
Endline	Clinic A	14	48	Female	Supportive	Not supportive	Strongly agree	No	Yes	Understood all	Definitely	Definitely	Not sure	Strongly agree	Very satisfied	No	No
Endline	Clinic A	15	36	Male	Very supportive	Very supportive	Strongly agree	Yes	Yes	Understood all	Not sure	Definitely	Most	Strongly disagree	Very satisfied	No	No
Endline	Clinic A	16	48	Female	Very supportive	Very supportive	Strongly agree	No	Yes	Understood all	Definitely	Definitely	Most	Strongly agree	Very satisfied	No	No
Endline	Clinic A	17	34	Female	Very supportive	Not supportive	Strongly agree	No	Yes	Understood all	Definitely	Definitely	Some	Agree	Satisfied	Yes	No
Endline	Clinic A	18	70	Male	Very supportive	Not supportive	Agree	No	Yes	Understood all	Not sure	Definitely	Some	Strongly disagree	Very satisfied	Yes	Yes	As decoration		No
Endline	Clinic A	19	45	Male	Supportive	Supportive	Agree	No	Yes	Understood all	Definitely	Definitely	Most	Strongly agree	Very satisfied	Yes	Yes	Keep track of appointments/other commitments		No
Endline	Clinic A	20	34	Female	Very supportive	Not supportive	Strongly agree	Yes	Yes	Understood all	Definitely	Definitely	Few	Strongly disagree	Very satisfied	Yes	Yes	As decoration		No
Endline	Clinic A	21	45	Female	Very supportive	Very supportive	Strongly agree	Yes	No		Definitely	Definitely	Not sure	Strongly disagree	Very satisfied	Yes	Yes	Keep track of appointments/other commitments		No
Endline	Clinic A	22	30	Female	Very supportive	Very supportive	Strongly agree	No	No		Definitely	Definitely	Some	Strongly disagree	Very satisfied	Yes	Yes	Keep track of appointments/other commitments		Yes
Endline	Clinic A	23	67	Male	Supportive	Not supportive	Strongly agree	No	Yes	Understood all	Not sure	Definitely	Most	Agree	Very satisfied	Yes	Yes	Keep track of appointments/other commitments		No
Endline	Clinic A	24	56	Male	Very supportive	Supportive	Agree	No	Yes	Understood all	Not sure	Definitely	Some	Agree	Unsatisfied	Yes	Yes	Keep track of appointments/other commitments		No
Endline	Clinic A	25	52	Female	Very supportive	Supportive	Strongly disagree	No	Yes	Understood all	Definitely	Definitely	Some	Strongly agree	Very satisfied	Yes	No
Endline	Clinic A	26	36	Female	Supportive	Supportive	Strongly disagree	No	Yes	Understood all	Definitely	Definitely	Most	Agree	Very satisfied	Yes	No
Endline	Clinic A	27	63	Female	Very supportive	Not supportive	Strongly agree	No	Yes	Understood all	Definitely	Definitely	Some	Strongly disagree	Very satisfied	Yes	Yes	Keep track of appointments/other commitments		No
Endline	Clinic A	28	32	Female	Very supportive	Supportive	Agree	No	Yes	Understood all	Definitely	Definitely	Most	Agree	Very satisfied	Yes	No
Endline	Clinic A	29	28	Male	Very supportive	Not supportive	Agree	No	Yes	Understood some	Definitely	Definitely	Not sure	Agree	Satisfied	Yes	No
Endline	Clinic A	30	54	Female	Very supportive	Very supportive	Agree	No	Yes	Understood all	Definitely	Definitely	Some	Strongly agree	Very satisfied	Yes	No
Endline	Clinic A	31	60	Female	Very supportive	Not supportive	Agree	Yes	No		Definitely	Definitely	Most	Strongly disagree	Satisfied	Yes	No
Endline	Clinic A	32	35	Male	Supportive	Not supportive	Disagree	No	Yes	Understood all	Definitely	Definitely	Not sure	Strongly disagree	Satisfied	Yes	No
Endline	Clinic A	33	38	Male	Very supportive	Very supportive	Strongly disagree	No	Yes	Understood all	Not sure	Not sure	Some	Strongly agree	Very satisfied	Yes	No
Endline	Clinic A	34	35	Male	Very supportive	Not supportive	Strongly agree	No	Yes	Understood all	Definitely	Definitely	Not sure	Strongly disagree	Very satisfied	Yes	No
Endline	Clinic A	35	41	Female	Very supportive	Very supportive	Strongly disagree	No	Yes	Understood all	Not sure	Not sure	Not sure	Strongly agree	Very satisfied	Yes	No
Endline	Clinic A	36	40	Male	Very supportive	Not supportive	Agree	No	Yes	Understood all	Definitely	Definitely	Most	Agree	Satisfied	Yes	No
Endline	Clinic A	37	28	Female	Very supportive	Supportive	Agree	No	Yes	Understood all	Definitely	Definitely	Most	Agree	Very satisfied	Yes	No
Endline	Clinic A	38	34	Female	Supportive	Supportive	Agree	No	No		Definitely	Definitely	Most	Agree	Satisfied	Yes	Yes	As decoration AND to keep track of appts		No
Endline	Clinic A	39	27	Male	Supportive	Supportive	Agree	No	No		Definitely	Definitely	Most	Disagree	Satisfied	Yes	Yes	Keep track of appointments/other commitments		No
Endline	Clinic A	40	48	Male	Supportive	Not supportive	Disagree	No	Yes	Did not understand	Definitely	Definitely	Few	Disagree	Satisfied	Yes	Yes	Keep track of appointments/other commitments		No
Endline	Clinic A	41	43	Female	Supportive	Supportive	Agree	Yes	No		Definitely	Definitely	Most	Agree	Very satisfied	Yes	Yes	Keep track of appointments/other commitments		No
Endline	Clinic A	42	50	Female	Supportive	Supportive	Agree	Yes	Yes	Understood all	Definitely	Definitely	Most	Agree	Satisfied	No	No
Endline	Clinic A	43	39	Female	Supportive	Not supportive	Agree	Yes	No		Definitely	Definitely	Most	Agree	Satisfied	No	No
Endline	Clinic A	44	33	Female	Supportive	Supportive	Agree	Yes	No		Definitely	Definitely	Most	Disagree	Very satisfied	No	No
Endline	Clinic A	45	48	Female	Very supportive	Supportive	Agree	No	No		Not sure	Definitely	Few	Disagree	Satisfied	Yes	No
Endline	Clinic A	46	38	Male	Supportive	Very supportive	Strongly agree	No	No		Definitely	Definitely	Most	Strongly agree	Very satisfied	Yes	Yes	Keep track of appointments/other commitments		Yes
Endline	Clinic A	47	60	Male	Supportive	Supportive	Strongly agree	No	No		Definitely	Definitely	Most	Disagree	Very satisfied	Yes	Yes	Keep track of appointments/other commitments		No
Endline	Clinic A	48	43	Female	Supportive	Supportive	Agree	No	No		Definitely	Definitely	Not sure	Agree	Satisfied	Yes	Yes	As decoration AND to keep track of appts		No
Endline	Clinic A	49	55	Female	Supportive	Not supportive	Agree	Yes	No		Definitely	Definitely	Not sure	Agree	Satisfied	Yes	Yes	Keep track of appointments/other commitments		No
Endline	Clinic A	50	42	Female	Supportive	Supportive	Agree	Yes	Yes		Probably not	Definitely	Few	Disagree	Satisfied	Yes	No
Endline	Clinic A	51	39	Male	Supportive	Supportive	Agree	No	Yes	Understood all	Definitely	Definitely	Most	Strongly agree	Satisfied	Yes	Yes	As decoration		No
Endline	Clinic A	52	48	Female	Supportive	Not supportive	Strongly agree	No	Yes	Understood all	Definitely	Definitely	Most	Agree	Satisfied	Yes	No
Endline	Clinic A	53	21	Female	Supportive	Not supportive	Strongly agree	No	No		Definitely	Definitely	Most	Disagree	Satisfied	Yes	No
Endline	Clinic A	54	46	Male	Supportive	Supportive	Agree	Yes	Yes	Understood all	Definitely	Definitely	Most	Strongly agree	Very satisfied	Yes	No
Endline	Clinic A	55	45	Female	Supportive	Not supportive	Agree	No	Yes	Understood all	Definitely	Definitely	Few	Agree	Satisfied	Yes	No
Endline	Clinic A	56	70	Male	Very supportive	Supportive	Agree	No	Yes	Understood all	Definitely	Definitely	Most	Agree	Satisfied	Yes	Yes	As decoration AND to keep track of appts		No
Endline	Clinic A	57	58	Female	Supportive	Not supportive	Agree	No	No		Definitely	Definitely	Most	Disagree	Satisfied	No	Yes	Keep track of appointments/other commitments		No
Endline	Clinic A	58	60	Female	Supportive	Not supportive	Disagree	Yes	Yes	Understood all	Not sure	Definitely	Most	Disagree	Satisfied	Yes	No
Endline	Clinic A	59	38	Female	Supportive	Supportive	Agree	No	Yes	Understood all	Definitely	Definitely	Most	Agree	Very satisfied	Yes	Yes	Keep track of appointments/other commitments		No
Endline	Clinic A	60	36	Female	Supportive	Supportive	Disagree	No	Yes	Understood all	Definitely	Definitely	Most	Agree	Very satisfied	Yes	Yes	Keep track of appointments/other commitments		No
Endline	Clinic A	61	29	Male	Supportive	Very supportive	Agree	No	No		Definitely	Definitely	Most	Agree	Satisfied	Yes	Yes	As decoration AND to keep track of appts		Yes
Endline	Clinic A	62	29	Female	Supportive	Not supportive	Agree	No	No		Definitely	Definitely	Most	Disagree	Very satisfied	Yes	No
Endline	Clinic A	63	56	Male	Supportive	Supportive	Strongly agree	No	No		Definitely	Definitely	Most	Agree	Satisfied	Yes	Yes	Keep track of appointments/other commitments		Yes
Endline	Clinic A	64	58	Female	Supportive	Supportive	Agree	Yes	Yes	Understood all	Definitely	Definitely	Most	Agree	Very satisfied	Yes	Yes	Keep track of appointments/other commitments		No
Endline	Clinic A	65	43	Female	Supportive	Supportive	Agree	No	Yes	Understood all	Definitely	Definitely	Not sure	Disagree	Satisfied	Yes	Yes	Keep track of appointments/other commitments		No
Endline	Clinic A	66	66	Female	Supportive	Supportive	Agree	Yes	No		Definitely	Definitely	Most	Agree	Satisfied	Yes	Yes	Keep track of appointments/other commitments		No
Endline	Clinic A	67	32	Male	Supportive	Supportive	Strongly agree	Yes	Yes	Understood all	Not sure	Definitely	Not sure	Disagree	Satisfied	Yes	Yes	As decoration AND to keep track of appts		No
Endline	Clinic A	68	33	Female	Very supportive	Very supportive	Strongly agree	Yes	No		Definitely	Definitely	Not sure	Strongly agree	Satisfied	No	No
Endline	Clinic A	69	25	Male	Very supportive	Not supportive	Agree	Yes	No		Definitely	Definitely	Few	Agree	Very satisfied	No	No
Endline	Clinic A	70	40	Female	Very supportive	Not supportive	Agree	Yes	Yes		Not sure	Definitely	Most	Strongly agree	Satisfied	Yes	Yes	Keep track of appointments/other commitments		No
Endline	Clinic A	71	29	Female	Supportive	Not supportive	Agree	No	No		Definitely	Definitely	Most	Strongly disagree	Satisfied	No	No
Endline	Clinic A	72	57	Female	Supportive	Supportive	Agree	Yes	Yes	Understood all	Definitely	Definitely	Most	Strongly agree	Very satisfied	Yes	No
Endline	Clinic A	73	67	Female	Supportive	Not supportive	Strongly agree	Yes	Yes	Understood all	Definitely	Definitely	Most	Strongly disagree	Satisfied	No	Yes	Keep track of appointments/other commitments		No
Endline	Clinic A	74	61	Male	Supportive	Supportive	Agree	No	No		Definitely	Definitely	Most	Agree	Satisfied	Yes	No
Endline	Clinic A	75	61	Male	Supportive	Not supportive	Strongly agree	Yes	No		Definitely	Definitely	Most	Strongly agree	Very satisfied	Yes	No
Endline	Clinic A	76	26	Female	Very supportive	Not supportive	Strongly agree	No	Yes	Understood all	Definitely	Definitely	Some	Strongly disagree	Very satisfied	Yes	Yes	Keep track of appointments/other commitments		No
Endline	Clinic A	77	62	Male	Supportive	Not supportive	Agree	No	No		Definitely	Definitely	Some	Agree	Satisfied	No	No
Endline	Clinic A	78	29	Female	Very supportive	Not supportive	Strongly agree	No	No		Definitely	Definitely	Most	Agree	Satisfied	Yes	Yes	As decoration		No
Endline	Clinic A	79	48	Female	Supportive	Not supportive	Agree	No	No		Definitely	Definitely	Most	Agree	Very satisfied	Yes	Yes	Keep track of appointments/other commitments		No
Endline	Clinic A	80	45	Female	Very supportive	Not supportive	Strongly disagree	No	No		Definitely	Definitely	Most	Strongly disagree	Very satisfied	Yes	Yes	Keep track of appointments/other commitments		No
Endline	Clinic A	81	59	Male	Very supportive	Not supportive	Strongly disagree	No	No		Definitely	Definitely	Most	Strongly disagree	Very satisfied	Yes	Yes	Keep track of appointments/other commitments		No
Endline	Clinic A	82	34	Female	Very supportive	Very supportive	Strongly agree	Yes	Yes	Understood all	Definitely	Definitely	Few	Strongly agree	Very satisfied	Yes	Yes	Keep track of appointments/other commitments		No
Endline	Clinic A	83	52	Male	Very supportive	Not supportive	Strongly agree	Yes	No		Definitely	Definitely	Not sure	Strongly disagree	Very satisfied	Yes	Yes	Keep track of appointments/other commitments		Yes
Endline	Clinic A	84	66	Female	Very supportive	Not supportive	Strongly agree	No	No		Definitely	Definitely	Not sure	Strongly disagree	Very satisfied	Yes	Yes	Keep track of appointments/other commitments		No
Endline	Clinic A	85	48	Male	Very supportive	Very supportive	Strongly agree	No	Yes	Understood all	Definitely	Definitely	Most	Strongly agree	Very satisfied	Yes	Yes	Keep track of appointments/other commitments		No
Endline	Clinic A	86	41	Male	Very supportive	Supportive	Strongly agree	No	Yes		Definitely	Definitely	Most	Strongly disagree	Very satisfied	Yes	Yes	Keep track of appointments/other commitments		No
Endline	Clinic A	87	50	Female	Supportive	Supportive	Strongly agree	No	Yes	Understood all	Definitely	Definitely	Most	Agree	Very satisfied	Yes	No
Endline	Clinic A	88	49	Female	Very supportive	Not supportive	Strongly agree	No	No		Definitely	Definitely	Not sure	Strongly agree	Satisfied	No	No
Endline	Clinic A	89	30	Female	Very supportive	Very supportive	Agree	No	Yes	Understood all	Definitely	Definitely	Most	Strongly agree	Very satisfied	Yes	Yes	It was lost		No
Endline	Clinic A	90	44	Male	Very supportive	Not supportive	Disagree	No	No		Definitely	Definitely	Not sure	Strongly disagree	Very satisfied	Yes	Yes	As decoration		Yes
Endline	Clinic A	91	42	Female	Very supportive	Very supportive	Strongly agree	Yes	Yes	Understood all	Definitely	Definitely	Most	Strongly agree	Very satisfied	Yes	Yes	As decoration		No
Endline	Clinic A	92	58	Female	Supportive	Supportive	Agree	No	Yes	Understood all	Definitely	Definitely	Most	Agree	Satisfied	Yes	No
Endline	Clinic A	93	30	Female	Very supportive	Supportive	Agree	No	No		Definitely	Definitely	Some	Strongly disagree	Satisfied	No	No
Endline	Clinic A	94	65	Female	Supportive	Supportive	Strongly agree	Yes	Yes	Understood some	Definitely	Definitely	Some	Agree	Very satisfied	No	Yes	As decoration AND to keep track of appts		No
Endline	Clinic A	95	67	Female	Very supportive	Supportive	Strongly agree	No	Yes	Understood all	Definitely	Definitely	Some	Strongly agree	Very satisfied	Yes	Yes	Keep track of appointments/other commitments		No
Endline	Clinic A	96	25	Male	Very supportive	Very supportive	Strongly agree	No	Yes	Understood all	Not sure	Definitely	Most	Agree	Very satisfied	Yes	No
Endline	Clinic A	97	67	Male	Supportive	Not supportive	Agree	Yes	No		Definitely	Definitely	Some	Agree	Satisfied	Yes	Yes	Keep track of appointments/other commitments		No
Endline	Clinic A	98	25	Female	Very supportive	Supportive	Strongly disagree	No	Yes	Understood all	Definitely	Definitely	Some	Strongly disagree	Very satisfied	Yes	Yes	Keep track of appointments/other commitments		Yes
Endline	Clinic A	99	50	Female	Supportive	Supportive	Strongly agree	No	No		Definitely	Definitely	Most	Strongly agree	Satisfied	Yes	No
Endline	Clinic A	100	34	Male	Supportive	Supportive		Yes	No		Definitely	Definitely	Few	Agree	Very satisfied	Yes	No
Endline	Clinic A	101	27	Female	Supportive	Supportive	Agree	No	No		Definitely	Definitely	Most	Agree	Satisfied	No	No
Endline	Clinic A	102	28	Female	Supportive	Not supportive	Strongly agree	No	Yes	Understood all	Definitely	Definitely	Most	Agree	Very satisfied	No	No
Endline	Clinic A	103	38	Male	Supportive	Supportive	Agree	No	Yes	Understood all	Definitely	Definitely	Not sure	Strongly agree	Satisfied	Yes	No
Endline	Clinic B	1	28	Female	Very supportive	Supportive	Agree	No	No		Definitely	Definitely	Few	Disagree	Very satisfied	No	Yes		Stored treatment	No
Endline	Clinic B	2	51	Male	Supportive	Not supportive	Agree	No	No		Definitely	Definitely	Most	Agree	Satisfied	No	No
Endline	Clinic B	3	35	Female	Supportive	Supportive	Strongly agree	No	No		Definitely	Not sure	Not sure	Agree	Very satisfied	No	No
Endline	Clinic B	4	40	Female	Supportive	Very supportive	Strongly agree	No	Yes	Understood all	Definitely	Definitely	Most	Agree	Very satisfied	No	No
Endline	Clinic B	5	30	Female	Supportive	Supportive	Agree	Yes	Yes	Understood all	Definitely	Definitely	Most	Strongly agree	Satisfied	No	No
Endline	Clinic B	6	40	Male	Supportive	Supportive	Agree	No	No		Definitely	Definitely	Most	Agree	Satisfied	No	No
Endline	Clinic B	7	24	Female	Supportive	Not supportive	Strongly agree	No	Yes	Understood all	Definitely	Definitely	Most	Disagree	Very satisfied	Yes	No
Endline	Clinic B	8	34	Female	Supportive	Not supportive	Agree	No	No		Definitely	Definitely	Not sure	Disagree	Satisfied	Yes	No
Endline	Clinic B	9	50	Male	Supportive	Supportive	Agree	No	Yes	Understood all	Definitely	Definitely	Most	Disagree	Satisfied	Yes	No
Endline	Clinic B	10	46	Female	Very supportive	Supportive	Agree	No	No		Definitely	Definitely	Most	Agree	Very satisfied	Yes	No
Endline	Clinic B	11	50	Female	Very supportive	Supportive	Agree	No	Yes	Understood all	Definitely	Definitely	Most	Agree	Very satisfied	Yes	No
Endline	Clinic B	12	57	Male	Supportive	Supportive	Agree	Yes	Yes	Understood all	Definitely	Definitely	Most	Agree	Very satisfied	Yes	No
Endline	Clinic B	13	25	Female	Very supportive	Supportive	Disagree	No	Yes	Understood all	Definitely	Definitely	Most	Agree	Very satisfied	Yes	No
Endline	Clinic B	14	50	Female	Very supportive	Supportive	Strongly agree	No	Yes	Understood all	Definitely	Definitely	Most	Agree	Satisfied	Yes	No
Endline	Clinic B	15	54	Male	Supportive	Supportive	Agree	Yes	Yes	Understood all	Not sure	Definitely	Not sure	Agree	Satisfied	Yes	No
Endline	Clinic B	16	37	Female	Supportive	Supportive	Agree	No	Yes	Understood all	Definitely	Definitely	Most	Agree	Very satisfied	Yes	No
Endline	Clinic B	17	50	Female	Supportive	Supportive	Agree	Yes	No		Definitely	Definitely	Most	Agree	Satisfied	Yes	No
Endline	Clinic B	18	53	Male	Supportive	Supportive	Agree	No	Yes	Understood some	Definitely	Definitely	Most	Agree	Satisfied	Yes	No
Endline	Clinic B	19	40	Female	Supportive	Not supportive	Agree	No	No		Definitely	Definitely	Most	Agree	Very satisfied	Yes	No
Endline	Clinic B	20	28	Female	Supportive	Not supportive	Agree	Yes	No		Definitely	Definitely	Not sure	Disagree	Satisfied	Yes	No
Endline	Clinic B	21	18	Female	Supportive	Supportive	Agree	No	No		Definitely	Definitely	Most	Disagree	Satisfied	Yes	No
Endline	Clinic B	22	32	Female	Supportive	Supportive	Strongly agree	No	No		Definitely	Definitely	Not sure	Disagree	Very satisfied	Yes	Yes		Stored treatment	No
Endline	Clinic B	23	57	Female	Supportive	Not supportive	Agree	No	Yes	Understood all	Definitely	Definitely	Not sure	Strongly agree	Satisfied	Yes	Yes		Stored treatment	No
Endline	Clinic B	24	46	Female	Supportive	Supportive	Agree	No	Yes	Understood all	Definitely	Definitely	Not sure	Agree	Very satisfied	Yes	Yes		Stored treatment
Endline	Clinic B	25	37	Female	Very supportive	Supportive	Agree	Yes	Yes	Understood all	Definitely	Definitely	Most	Agree	Very satisfied	Yes	Yes		Stored treatment	No
Endline	Clinic B	26	25	Female	Very supportive	Supportive	Agree	No	Yes	Understood all	Definitely	Definitely	Most	Agree	Satisfied	Yes	Yes		Stored treatment	No
Endline	Clinic B	27	36	Male	Supportive	Very supportive	Agree	No	Yes	Understood all	Definitely	Definitely	Most	Agree	Very satisfied	Yes	Yes		Stored treatment	No
Endline	Clinic B	28	23	Female	Supportive	Supportive	Agree	No	Yes	Understood all	Definitely	Definitely	Most	Agree	Satisfied	Yes	Yes		Stored treatment	No
Endline	Clinic B	29	54	Female	Supportive	Supportive	Agree	No	Yes	Understood all	Definitely	Definitely	Not sure	Strongly agree	Satisfied	Yes	Yes			No
Endline	Clinic B	30	25	Female	Supportive	Supportive	Strongly disagree	No	Yes	Understood all	Definitely	Definitely	Some	Strongly disagree	Neither satisfied/dissatisfied	No	No
Endline	Clinic B	31	51	Male	Supportive	Supportive	Agree	No	No		Definitely	Definitely	Most	Agree	Satisfied	No	No
Endline	Clinic B	32	40	Female	Supportive	Not supportive	Strongly disagree	No	Yes	Understood all	Definitely	Definitely	Some	Agree	Satisfied	No	No
Endline	Clinic B	33	60	Female	Supportive	Not supportive	Agree	No	Yes	Understood all	Definitely	Definitely	Most	Disagree	Satisfied	No	No
Endline	Clinic B	34	40	Female	Supportive	Supportive	Agree	No	Yes	Understood all	Definitely	Definitely	Most	Agree	Very satisfied	No	No
Endline	Clinic B	35	22	Female	Supportive	Not supportive	Agree	No	Yes	Understood some	Definitely	Definitely	Not sure	Agree	Satisfied	No	No
Endline	Clinic B	36	45	Female	Supportive	Not supportive	Agree	No	Yes	Understood all	Definitely	Definitely	Most	Strongly agree	Satisfied	No	No
Endline	Clinic B	37	40	Female	Supportive	Supportive	Agree	No	Yes	Understood all	Definitely	Definitely	Not sure	Agree	Satisfied	No	No
Endline	Clinic B	38	22	Female	Very supportive	Not supportive	Agree	No	Yes	Understood all	Definitely	Definitely	Few	Agree	Satisfied	No	No
Endline	Clinic B	39	30	Female	Supportive	Supportive	Agree	Yes	Yes	Understood all	Definitely	Definitely	Not sure	Agree	Satisfied	No	No
Endline	Clinic B	40	42	Male	Supportive	Supportive	Disagree	Yes	Yes	Understood all	Definitely	Definitely	Most	Agree	Satisfied	No	No
Endline	Clinic B	41	40	Female	Very supportive	Supportive	Agree	No	Yes	Understood all	Definitely	Definitely	Some	Strongly agree	Very satisfied	No	No
Endline	Clinic B	42	45	Male	Very supportive	Supportive	Strongly disagree	No	Yes	Understood all	Definitely	Definitely	Some	Agree	Very satisfied	No	No
Endline	Clinic B	43	30	Male	Very supportive	Very supportive	Agree	No	No		Definitely	Definitely	Not sure	Agree	Very satisfied	No	No
Endline	Clinic B	44	40	Female	Supportive	Supportive	Strongly agree	No	Yes	Understood all	Definitely	Definitely	Most	Strongly agree	Very satisfied	No	No
Endline	Clinic B	45	24	Female	Very supportive	Supportive	Agree	No	Yes	Understood all	Definitely	Not sure	Most	Strongly agree	Very satisfied	No	No
Endline	Clinic B	46	20	Female	Supportive	Supportive	Agree	No	No		Definitely	Definitely	Not sure	Strongly disagree	Very satisfied	No	No
Endline	Clinic B	47	32	Male	Very supportive	Very supportive	Strongly disagree	No	Yes	Understood all	Definitely	Not sure	Most	Strongly agree	Very satisfied	No	No
Endline	Clinic B	48	36	Female	Supportive	Supportive	Agree	No	Yes	Understood all	Definitely	Definitely	Most	Agree	Satisfied	No	No
Endline	Clinic B	49	40	Male	Supportive	Supportive	Agree	Yes	Yes	Understood all	Definitely	Definitely	Most	Agree	Satisfied	No	No
Endline	Clinic B	50	24	Male	Supportive	Supportive	Agree	No	Yes	Understood all	Definitely	Definitely	Most	Agree	Satisfied	No	No
Endline	Clinic B	51	34	Female	Supportive	Supportive	Agree	No	Yes	Understood all	Definitely	Definitely	Most	Agree	Satisfied	No	No
Endline	Clinic B	52	55	Male	Very supportive	Not supportive	Agree	No	No		Definitely	Definitely	Not sure	Agree	Very satisfied	No	No
Endline	Clinic B	53	48	Male	Supportive	Supportive	Agree	No	Yes	Understood all	Definitely	Definitely	Not sure	Agree	Very satisfied	No	No
Endline	Clinic B	54	30	Male	Very supportive	Supportive	Strongly agree	No	Yes	Understood all	Definitely	Definitely	Some	Agree	Very satisfied	Yes	No
Endline	Clinic B	55	56	Male	Supportive	Supportive	Agree	No	Yes	Understood all	Definitely	Definitely	Most	Agree	Satisfied	Yes	No
Endline	Clinic B	56	55	Female	Supportive	Supportive	Disagree	Yes	Yes	Understood all	Definitely	Definitely	Some	Disagree	Satisfied	Yes	No
Endline	Clinic B	57	43	Male	Supportive	Supportive	Agree	No	Yes	Understood all	Definitely	Definitely	Most	Agree	Satisfied	Yes	No
Endline	Clinic B	58	48	Male	Supportive	Supportive	Agree	No	Yes	Understood all	Definitely	Definitely	Most	Agree	Very satisfied	Yes	No
Endline	Clinic B	59	37	Male	Very supportive	Very supportive	Strongly agree	No	Yes	Understood all	Definitely	Definitely	Most	Agree	Very satisfied	Yes	No
Endline	Clinic B	60	45	Female	Supportive	Not supportive	Strongly agree	Yes	Yes	Understood all	Definitely	Definitely	Some	Agree	Neither satisfied/dissatisfied	Yes	No
Endline	Clinic B	61	39	Female	Very supportive	Supportive	Strongly agree	No	Yes	Understood all	Definitely	Definitely	Most	Strongly agree	Satisfied	Yes	No
Endline	Clinic B	62	29	Female	Very supportive	Not supportive	Strongly agree	Yes	No		Not sure	Definitely	Most	Agree	Satisfied	Yes	No
Endline	Clinic B	63	52	Male	Supportive	Not supportive	Agree	No	No		Definitely	Definitely	Not sure	Agree	Satisfied	Yes	No
Endline	Clinic B	64	48	Female	Supportive	Supportive	Agree	No	No		Definitely	Definitely	Not sure	Agree	Satisfied	Yes	No
Endline	Clinic B	65	40	Female	Supportive	Not supportive	Agree	No	No		Definitely	Definitely	Most	Disagree	Satisfied	Yes	No
Endline	Clinic B	66	60	Female	Very supportive	Supportive	Strongly agree	No	Yes	Understood all	Definitely	Definitely	Some	Strongly disagree	Very satisfied	Yes	No
Endline	Clinic B	67	25	Female	Very supportive	Very supportive	Strongly agree	No	Yes	Understood all	Definitely	Definitely	Some	Strongly disagree	Very satisfied	Yes	No
Endline	Clinic B	68	38	Male	Supportive	Supportive	Agree	Yes	Yes	Understood all	Definitely	Definitely	Most	Agree	Very satisfied	Yes	Yes		Stored treatment	No
Endline	Clinic B	69	32	Female	Very supportive	Very supportive	Strongly agree	No	Yes	Understood all	Definitely	Definitely	Not sure	Agree	Satisfied	Yes	Yes		Stored treatment	No
Endline	Clinic B	70	38	Male	Supportive	Supportive	Agree	No	Yes	Understood all	Definitely	Definitely	Most	Agree	Very satisfied	Yes	Yes		Stored treatment	No
Endline	Clinic B	71	25	Female	Supportive	Not supportive	Agree	No	No		Definitely	Definitely	Most	Agree	Satisfied	Yes	Yes		Stored treatment	No
Endline	Clinic B	72	40	Male	Supportive	Not supportive	Agree	No	Yes	Understood all	Definitely	Definitely	Not sure	Agree	Very satisfied	Yes	Yes		Stored treatment	No
Endline	Clinic B	73	36	Male	Supportive	Supportive	Strongly agree	No	No		Definitely	Definitely	Most	Agree	Satisfied	Yes	Yes		Stored treatment	Yes
Endline	Clinic B	74	34	Female	Supportive	Not supportive	Disagree	Yes	No		Definitely	Definitely	Few	Strongly disagree	Satisfied	Yes	Yes		Stored treatment	No
Endline	Clinic B	75	39	Female	Very supportive	Very supportive	Strongly agree	No	No		Definitely	Definitely	Most	Agree	Very satisfied	Yes	Yes		Stored treatment	No
Endline	Clinic B	76	40	Female	Supportive	Supportive	Agree	Yes	Yes	Understood all	Definitely	Definitely	Some	Strongly agree	Satisfied	Yes	Yes		Stored treatment	No
Endline	Clinic B	77	25	Female	Supportive	Not supportive	Disagree	No	No	Understood all	Definitely	Definitely	Few	Disagree	Satisfied	Yes	No
Endline	Clinic B	78	39	Female	Very supportive	Supportive	Strongly agree	No	Yes	Understood all	Definitely	Definitely	Most	Agree	Very satisfied	Yes	Yes		Stored treatment	No
Endline	Clinic B	79	42	Male	Very supportive	Supportive	Disagree	Yes	No		Definitely	Definitely	Most	Agree	Satisfied	Yes	No
Endline	Clinic B	80	41	Male	Supportive	Not supportive	Agree	No	No		Definitely	Definitely	Most	Agree	Satisfied	Yes	No
Endline	Clinic B	81	40	Female	Supportive	Supportive	Agree	No	Yes	Understood all	Not sure	Not sure	Most	Disagree	Satisfied	No	No
Endline	Clinic B	82	32	Female	Very supportive	Very supportive	Strongly agree	No	Yes	Understood all	Definitely	Definitely	Few	Strongly agree	Very satisfied	Yes	No
Endline	Clinic B	83	43	Male	Supportive	Supportive	Agree	No	Yes	Understood all	Definitely	Definitely	Few	Agree	Satisfied	Yes	Yes			No
Endline	Clinic B	84	32	Female	Very supportive	Supportive	Strongly agree	No	No		Definitely	Definitely	Some	Strongly agree	Very satisfied	Yes	Yes		Stored treatment	No
Endline	Clinic B	85	38	Female	Very supportive	Supportive	Agree	No	Yes	Understood all	Definitely	Definitely	Few	Strongly agree	Very satisfied	Yes	No
Endline	Clinic B	86	26	Female	Very supportive	Very supportive	Strongly agree	No	Yes	Understood all	Definitely	Definitely	Most	Strongly agree	Very satisfied	Yes	No
Endline	Clinic B	87	50	Female	Very supportive	Supportive	Agree	Yes	Yes	Understood all	Definitely	Definitely	Few	Strongly agree	Very satisfied	Yes	No
Endline	Clinic B	88	58	Female	Very supportive	Not supportive	Disagree	No	No		Definitely	Definitely	Few	Strongly agree	Satisfied	Yes	No
Endline	Clinic B	89	36	Male	Very supportive	Very supportive	Agree	No	Yes	Understood all	Definitely	Definitely	Most	Strongly agree	Very satisfied	Yes	No
Endline	Clinic B	90	51	Female	Very supportive	Not supportive	Strongly agree	No	No		Definitely	Definitely	Some	Strongly agree	Very satisfied	Yes	No
Endline	Clinic B	91	45	Female	Very supportive	Not supportive	Agree	No	Yes	Understood all	Not sure	Definitely	Few	Strongly disagree	Very satisfied	Yes	No
Endline	Clinic B	92	28	Female	Very supportive	Very supportive	Strongly agree	Yes	No		Definitely	Definitely	Some	Strongly agree	Very satisfied	No	No
Endline	Clinic B	93	40	Male	Very supportive	Not supportive	Disagree	No	No		Definitely	Definitely	Some	Strongly agree	Satisfied	Yes	No
Endline	Clinic B	94	32	Female	Very supportive	Supportive	Strongly agree	No	Yes	Understood all	Definitely	Definitely	Some	Strongly agree	Very satisfied	Yes	No
Endline	Clinic B	95	29	Female	Very supportive	Very supportive	Agree	No	Yes	Understood all	Definitely	Definitely	Most	Agree	Very satisfied		No
Endline	Clinic B	96	42	Female	Very supportive	Not supportive	Strongly agree	No	Yes	Understood all	Definitely	Definitely	Few	Agree	Very satisfied	Yes	Yes		Stored treatment	Yes
Endline	Clinic B	97	47	Male	Very supportive	Very supportive	Agree	No	Yes	Understood all	Definitely	Definitely	Most	Agree	Satisfied	Yes	Yes		Stored treatment	No
Endline	Clinic B	98	29	Female	Supportive	Supportive	Agree	No	No		Definitely	Definitely	Some	Strongly disagree	Satisfied	Yes	Yes		Stored treatment	No
Endline	Clinic B	99	27	Female	Supportive	Supportive	Agree	No	Yes	Understood all	Definitely	Definitely	Not sure	Strongly agree	Very satisfied	No	No
Endline	Clinic B	100	60	Male	Supportive	Supportive	Strongly agree	No	Yes	Understood all	Definitely	Definitely	Not sure	Disagree	Very satisfied	Yes	No
Endline	Clinic B	101	25	Female	Very supportive	Not supportive	Agree	Yes	No		Definitely	Definitely	Few	Agree	Very satisfied	Yes	No
Endline	Clinic B	102	37	Female	Supportive	Not supportive	Agree	Yes	Yes	Understood all	Definitely	Definitely	Most	Agree	Very satisfied	Yes	No
Endline	Clinic B	103	45	Female	Supportive	Supportive	Agree	No	No		Definitely	Definitely	Not sure	Disagree	Satisfied	No	No
Endline	Clinic B	104	55	Male	Supportive	Supportive	Agree	Yes	No		Definitely	Definitely	Most	Agree	Very satisfied	Yes	No
Endline	Clinic B	105	36	Male	Supportive	Supportive	Strongly agree	No	No		Definitely	Definitely	Most	Agree	Very satisfied	Yes	Yes		Stored treatment	No
Endline	Clinic B	106	41	Female	Very supportive	Supportive	Agree	No	Yes	Understood all	Definitely	Definitely	Most	Agree	Very satisfied	Yes	No
Endline	Clinic B	107	22	Female	Very supportive	Supportive	Strongly agree	No	Yes	Understood all	Definitely	Definitely	Most	Disagree	Satisfied	Yes	No
Endline	Clinic B	108	52	Male	Supportive	Supportive	Strongly agree	No	No		Definitely	Definitely	Not sure	Strongly agree	Satisfied	Yes	No
Endline	Clinic B	109	30	Female	Supportive	Supportive	Strongly agree	No	No	Understood all	Definitely	Definitely	Most	Disagree	Very satisfied	Yes	No
Endline	Clinic B	110	53	Female	Very supportive	Supportive	Agree	No	No		Definitely	Definitely	Few	Strongly agree	Very satisfied	No	No
Endline	Clinic B	111	29	Female	Supportive	Supportive	Agree	No	Yes	Understood all	Definitely	Definitely	Most	Strongly agree	Satisfied	Yes	No
Endline	Clinic B	112	58	Male	Supportive	Supportive	Agree	Yes	No		Definitely	Definitely	Few	Disagree	Very satisfied	Yes	No
Endline	Clinic B	113	53	Male	Supportive	Supportive	Agree	No	Yes	Understood all	Definitely	Definitely	Not sure	Strongly agree	Very satisfied	Yes	No
